# Supplementary material for: Genome-wide identification and salt stress response analysis of the WD40 protein family in Populus yunnanensis
Source: BMC Genomics. 2026 Jan 23;27:207. doi: 10.1186/s12864-026-12560-x (PMC12911239; doi:10.1186/s12864-026-12560-x)
Supplement: Supplementary file 3 — Supplementary Material 3. [file 12864_2026_12560_MOESM3_ESM.xlsx]

## Sheet: Sheet1
Table S1. WD40 protein candidates identified in poplar species.
Species	ID	Number	Length	Domain
Populus trichocarpa	Potri.014G194100.4.p	250	212-509	519
	Potri.014G069400.1.p		79-427	435
	Potri.014G077800.1.p		248-529	537
	Potri.014G193500.1.p		174-493	646
	Potri.014G121100.1.p		237-654	1611
	Potri.014G027200.1.p		9-320	450
	Potri.014G159300.5.p		145-668	672
	Potri.014G130600.1.p		29-188	378
	Potri.014G014900.1.p		15-330,532-703	818
	Potri.014G016100.1.p		38-433	452
	Potri.014G105601.1.p		483-540,421-532	1930
	Potri.014G038400.1.p		119-439	484
	Potri.014G072600.2.p		2249-2526	2995
	Potri.014G132300.1.p		148-337	442
	Potri.014G179700.1.p		110-403	424
	Potri.014G140700.1.p		96-296	346
	Potri.014G135600.2.p		53-338	534
	Potri.014G136700.3.p		9-119	140
	Potri.014G095300.4.p		226-1051	1051
	Potri.014G136000.1.p		131-469	488
	Potri.014G147400.13.p		249-423	443
	Potri.014G141700.1.p		17-232	378
	Potri.007G009500.1.p		32-313	317
	Potri.007G137300.1.p		59-360	452
	Potri.007G094000.1.p		184-404	481
	Potri.007G110500.1.p		208-521	658
	Potri.007G019833.1.p		208-473	488
	Potri.007G019601.1.p		208-474	489
	Potri.007G108200.1.p		3-357	451
	Potri.007G001500.9.p		79-344	365
	Potri.007G107900.1.p		158-476	504
	Potri.007G050100.3.p		218-529	571
	Potri.007G035100.1.p		100-426	462
	Potri.006G084600.1.p		396-721	939
	Potri.006G263400.1.p		361-669	675
	Potri.006G239600.1.p		111-432	479
	Potri.006G000500.1.p		254-428	448
	Potri.006G045800.1.p		264-562	574
	Potri.006G066800.1.p		397-692,763-1051	1132
	Potri.006G096400.10.p		52-427,409-732	1279
	Potri.006G257900.2.p		346-673,848-1066	1098
	Potri.006G145800.1.p		12-319	321
	Potri.006G248100.14.p		613-901	901
	Potri.006G153100.1.p		1121-1373	1545
	Potri.006G078900.1.p		154-586,28-255,549-626	910
	Potri.006G121100.1.p		403-699,102-520	959
	Potri.006G129100.2.p		291-510	548
	Potri.006G258100.5.p		327-638,771-1014	1090
	Potri.006G250200.1.p		94-371	385
	Potri.006G151800.2.p		145-403	498
	Potri.009G002100.1.p		9-382	387
	Potri.009G112184.1.p		12-294	761
	Potri.009G157900.1.p		155-472	543
	Potri.009G139000.1.p		28-406	494
	Potri.009G135100.1.p		168-395	418
	Potri.009G109500.1.p		107-428	458
	Potri.009G121102.1.p		184-444	492
	Potri.009G089200.1.p		19-305	342
	Potri.009G115300.1.p		57-369	377
	Potri.009G058000.1.p		97-469	471
	Potri.009G144800.1.p		11-361	1040
	Potri.009G055400.1.p		12-335	1135
	Potri.T125206.1.p		175-456	750
	Potri.019G066500.1.p		533-829	833
	Potri.019G021800.1.p		154-429	455
	Potri.019G096900.1.p		47-342	345
	Potri.019G047300.3.p		97-377	604
	Potri.019G087200.1.p		54-387	390
	Potri.019G000900.1.p		22-362	547
	Potri.015G009700.1.p		270-579	723
	Potri.015G026100.1.p		338-650	654
	Potri.015G137200.1.p		161-445	454
	Potri.015G069700.2.p		9-317	1218
	Potri.015G041600.1.p		8-323	328
	Potri.015G110300.1.p		145-434	460
	Potri.015G106300.1.p		258-568	577
	Potri.015G049500.1.p		848-1144	1207
	Potri.015G087200.3.p		217-508	509
	Potri.015G143200.1.p		94-354	363
	Potri.015G093300.2.p		23-340	478
	Potri.015G041200.1.p		66-607	609
	Potri.015G070900.1.p		58-397	403
	Potri.015G068900.2.p		8-285	301
	Potri.002G051900.1.p		16-311	314
	Potri.002G103132.2.p		2-196	239
	Potri.002G207865.1.p		143-332	436
	Potri.002G216200.1.p		124-404	424
	Potri.002G103066.1.p		54-111	178
	Potri.002G205600.1.p		29-193	384
	Potri.002G220500.2.p		96-296	346
	Potri.002G212800.1.p		13-342	347
	Potri.002G189400.1.p		129-380	1402
	Potri.002G173300.1.p		2234-2496,2458-2553	2556
	Potri.002G148100.1.p		83-431	438
	Potri.002G011200.1.p		36-342	352
	Potri.002G117500.1.p		15-328,533-704	819
	Potri.002G241800.1.p		501-778	778
	Potri.002G233700.1.p		248-427	447
	Potri.002G111000.2.p		664-1084	3268
	Potri.002G055800.2.p		261-560	580
	Potri.002G047700.1.p		3311-3588	3595
	Potri.002G021600.2.p		1229-1499	1499
	Potri.002G174100.2.p		271-578	744
	Potri.002G150000.1.p		2245-2522	2984
	Potri.002G094100.2.p		275-452	472
	Potri.002G130400.1.p		120-440	485
	Potri.011G156900.1.p		202-512	512
	Potri.011G069700.2.p		2-375	375
	Potri.011G045500.1.p		29-293	990
	Potri.011G021700.2.p		3-470	474
	Potri.011G168600.1.p		242-425	445
	Potri.011G066600.2.p		15-207	212
	Potri.011G122500.1.p		451-773	938
	Potri.011G119500.9.p		15-905	905
	Potri.011G043000.1.p		63-378	430
	Potri.012G052700.1.p		8-323	328
	Potri.012G060800.2.p		848-1144	1207
	Potri.012G108100.1.p		263-573	582
	Potri.012G076000.1.p		58-397	403
	Potri.012G049200.1.p		66-607	609
	Potri.012G140200.1.p		64-385	390
	Potri.012G134800.1.p		159-443	452
	Potri.012G021900.1.p		283-471	894
	Potri.012G018200.14.p		273-587	731
	Potri.012G065200.1.p		27-300	968
	Potri.012G074800.2.p		9-317	1220
	Potri.003G009600.3.p		387-726	728
	Potri.003G060500.1.p		294-650,32-410	889
	Potri.003G119500.1.p		143-468	492
	Potri.003G051100.1.p		117-444	463
	Potri.003G151400.1.p		15-248	458
	Potri.003G059500.1.p		13-299	350
	Potri.003G202700.1.p		75-399	419
	Potri.003G038800.1.p		102-364,327-456	459
	Potri.003G030000.2.p		360-668,823-1126	1138
	Potri.003G180000.1.p		35-304	349
	Potri.003G197900.1.p		196-477	769
	Potri.003G056300.9.p		17-297	911
	Potri.003G144400.1.p		266-588	745
	Potri.003G178600.4.p		500-785	785
	Potri.003G132900.1.p		16-120,550-715	1513
	Potri.001G410500.1.p		134-435	435
	Potri.001G112700.1.p		121-468	492
	Potri.001G079100.1.p		15-248	458
	Potri.001G075300.1.p		289-462,381-462	505
	Potri.001G345400.1.p		65-386	503
	Potri.001G295100.1.p		19-305	342
	Potri.001G384200.1.p		2-321	412
	Potri.001G260900.1.p		12-335	1138
	Potri.001G305500.1.p		28-362	547
	Potri.001G471800.6.p		242-425	445
	Potri.001G470900.1.p		13-295	313
	Potri.001G221000.1.p		13-345	350
	Potri.001G022900.1.p		73-397	416
	Potri.001G048100.1.p		35-304	349
	Potri.001G094500.1.p		287-1069	1069
	Potri.001G403400.3.p		481-802	968
	Potri.001G086600.1.p		273-587	746
	Potri.001G026800.1.p		195-476	771
	Potri.001G417300.1.p		100-365	371
	Potri.001G345900.2.p		4-308	343
	Potri.001G212700.1.p		70-230	950
	Potri.001G173500.1.p		32-123,93-452,297-653	892
	Potri.001G179200.2.p		17-297	916
	Potri.001G399600.15.p		15-903	903
	Potri.001G174600.1.p		13-300	350
	Potri.001G306500.1.p		14-299	300
	Potri.001G098700.1.p		560-715	1522
	Potri.001G049400.3.p		481-766	766
	Potri.004G148400.1.p		106-426	457
	Potri.004G184900.1.p		11-361	1043
	Potri.004G178700.1.p		49-405	456
	Potri.004G222500.3.p		318-657	659
	Potri.004G057600.1.p		61-310	318
	Potri.004G002700.1.p		148-615	619
	Potri.004G034600.4.p		95-234	247
	Potri.004G153700.1.p		57-369	377
	Potri.004G150700.1.p		12-294	761
	Potri.004G045601.1.p		370-656	657
	Potri.004G175300.1.p		168-397	417
	Potri.004G160000.1.p		201-504	515
	Potri.010G254300.1.p		207-501	505
	Potri.010G153300.1.p		1286-1672	1674
	Potri.010G026800.1.p		115-455	474
	Potri.010G255400.13.p		9-245	753
	Potri.010G012800.1.p		162-457	480
	Potri.010G064600.1.p		275-574	574
	Potri.010G100101.1.p		2-314	326
	Potri.010G202100.1.p		191-461	485
	Potri.010G232500.1.p		122-344	537
	Potri.010G050900.1.p		99-418	433
	Potri.010G142700.1.p		222-631	1713
	Potri.010G005400.2.p		12-229	615
	Potri.010G232400.1.p		52-307	385
	Potri.010G100400.1.p		8-285	301
	Potri.010G119600.1.p		57-444,377-830	833
	Potri.010G066000.1.p		226-513	524
	Potri.018G128000.1.p		349-660,815-1046	1126
	Potri.018G023900.4.p		354-661,455-920,809-1062	1101
	Potri.018G014367.1.p		17-45	68
	Potri.018G023800.1.p		284-635,776-1009	1085
	Potri.018G068200.2.p		150-408	503
	Potri.018G033300.5.p		681-969	969
	Potri.018G148066.1.p		30-255,157-355	455
	Potri.018G020200.2.p		361-669	675
	Potri.018G148132.1.p		2-78	360
	Potri.T125104.1.p		12-294	761
	Potri.005G158300.3.p		41-331,634-708	760
	Potri.005G144400.5.p		220-531	573
	Potri.005G074400.1.p		161-400	477
	Potri.005G215400.1.p		3317-3596	3600
	Potri.005G026600.1.p		34-280,203-280	383
	Potri.005G240100.2.p		1235-1505	1505
	Potri.005G148500.1.p		12-313	317
	Potri.005G168600.1.p		249-426	446
	Potri.005G021700.2.p		338-657,833-1084	1125
	Potri.005G061002.1.p		156-474	502
	Potri.005G114600.2.p		21-313	332
	Potri.005G046500.1.p		34-366	761
	Potri.005G057600.1.p		207-525	655
	Potri.005G131100.2.p		179-499	541
	Potri.005G211600.2.p		29-243	432
	Potri.008G029100.1.p		122-336	536
	Potri.008G029200.2.p		54-311	387
	Potri.008G172800.1.p		282-580	580
	Potri.008G057500.2.p		191-461	485
	Potri.008G106802.1.p		185-644	1730
	Potri.008G002700.1.p		221-515	529
	Potri.008G141300.2.p		8-260	276
	Potri.008G141400.1.p		8-314	326
	Potri.008G002300.6.p		9-245	808
	Potri.008G171600.2.p		226-513	524
	Potri.008G220800.2.p		1039-1118	1319
	Potri.016G042250.1.p		246-562	575
	Potri.016G118400.1.p		163-434	459
	Potri.016G052800.1.p		7-288	316
	Potri.016G068700.1.p		153-423	448
	Potri.016G088800.2.p		306-518	556
	Potri.013G033800.3.p		34-368	763
	Potri.013G048900.1.p		154-429	455
	Potri.013G079600.2.p		26-611	868
	Potri.013G081300.7.p		350-659,812-1103	1136
	Potri.013G128001.1.p		13-108	115
	Potri.013G116900.1.p		54-391	394
	Potri.013G012100.1.p		337-656,832-1083	1124
	Potri.017G120100.1.p		14-294	348
	Potri.017G014700.1.p		59-360	452
	Potri.017G071900.1.p		19-307	340
	Potri.017G079100.1.p		137-450	494
	Potri.017G093300.1.p		113-430	437
Note: Potri.014G159300.5.p, Potri.014G095300.4.p, Potri.015G143200.1.p, Potri.011G021700.2.p, Potri.011G119500.9.p, Potri.012G140200.1.p, Potri.001G094500.1.p, Potri.001G399600.15.p, Potri.004G002700.1.p reserved for PLN00181 domain; Potri.014G072600.2.p, Potri.002G150000.1.p reserved for Beach domain; Potri.002G111000.2.p reserved for Neurobeachin domain.

## Sheet: Sheet2
Table S1. WD40 protein candidates identified in poplar species.
Species	ID	Number	Length	Domain
Populus deltoids	Podel.T120400.1.p	270	51-224	225
	Podel.12G053000.1.p		8-319	324
	Podel.12G062900.1.p		848-1144	1207
	Podel.12G078000.1.p		9-317	1220
	Podel.12G053200.1.p		8-144	175
	Podel.12G051600.1.p		37-527	648
	Podel.12G026100.1.p		283-471	894
	Podel.12G052500.1.p		66-607	609
	Podel.12G067700.1.p		27-300	968
	Podel.12G079100.1.p		58-397	403
	Podel.12G022300.1.p		273-577	721
	Podel.12G148800.1.p		65-386	391
	Podel.12G142500.1.p		157-441	450
	Podel.T193800.1.p		2-210	242
	Podel.09G164100.1.p		155-472	543
	Podel.09G059000.1.p		97-469	471
	Podel.09G144200.1.p		28-406	496
	Podel.09G001200.1.p		9-382	387
	Podel.09G152300.1.p		11-361	1042
	Podel.09G112200.1.p		107-428	458
	Podel.09G056400.1.p		12-335	1137
	Podel.09G115000.1.p		12-294	504
	Podel.09G140300.1.p		168-395	419
	Podel.09G091900.1.p		19-305	342
	Podel.09G120300.1.p		57-369	377
	Podel.04G177600.1.p		161-396	417
	Podel.04G164000.1.p		201-504	515
	Podel.04G181500.1.p		49-405	478
	Podel.04G158100.1.p		57-369	377
	Podel.04G227200.1.p		384-723	725
	Podel.04G035200.1.p		29-147	149
	Podel.04G048100.1.p		366-652	653
	Podel.04G062400.1.p		62-313	318
	Podel.04G189300.1.p		11-361	1043
	Podel.04G154600.1.p		12-294	473
	Podel.04G002000.1.p		131-599	603
	Podel.04G035100.1.p		5-111	124
	Podel.04G152300.1.p		106-426	465
	Podel.14G143200.1.p		131-469	488
	Podel.14G073000.1.p		2249-2526	2995
	Podel.14G149200.1.p		17-232	378
	Podel.14G015600.1.p		38-433	452
	Podel.14G125400.1.p		237-654	1613
	Podel.14G039400.1.p		119-439	484
	Podel.14G142800.1.p		53-338	534
	Podel.14G137200.1.p		29-189	378
	Podel.14G138700.1.p		144-333	438
	Podel.14G189000.1.p		110-403	424
	Podel.14G144000.1.p		16-162	174
	Podel.14G109000.1.p		483-540	1930
	Podel.14G027100.1.p		9-320	450
	Podel.14G169200.1.p		145-668	672
	Podel.14G096700.1.p		284-1051	1051
	Podel.14G197300.1.p		212-510	520
	Podel.14G148000.1.p		96-296	346
	Podel.14G014300.1.p		15-330,532-703	818
	Podel.14G156100.1.p		145-319	339
	Podel.14G196700.1.p		29-348	501
	Podel.14G078900.1.p		248-530	537
	Podel.14G070000.1.p		79-427	435
	Podel.15G043400.1.p		66-607	609
	Podel.15G072600.1.p		8-213	229
	Podel.15G073500.1.p		9-317	1218
	Podel.15G145500.1.p		58-388	392
	Podel.15G116800.1.p		145-434	460
	Podel.15G053000.1.p		848-1144	1207
	Podel.15G071700.1.p		8-285	301
	Podel.15G139000.1.p		158-442	451
	Podel.15G027500.1.p		123-435	439
	Podel.15G098200.1.p		23-340	478
	Podel.15G113000.1.p		258-568	577
	Podel.15G072500.1.p		8-212	244
	Podel.15G074500.1.p		61-399	405
	Podel.15G009900.1.p		270-579	722
	Podel.15G043800.1.p		8-323	328
	Podel.15G092100.1.p		217-508	509
	Podel.02G193200.1.p		271-578	744
	Podel.02G057200.1.p		16-311	314
	Podel.02G121300.1.p		206-555	568
	Podel.02G268300.1.p		500-777	777
	Podel.02G021600.1.p		1178-1448	1448
	Podel.02G257900.1.p		140-319	339
	Podel.02G192600.1.p		2220-2539	2542
	Podel.02G228200.1.p		51-193	384
	Podel.02G162200.1.p		83-431	456
	Podel.02G049900.1.p		3322-3585	3608
	Podel.02G164300.1.p		1049-1326	1788
	Podel.02G143400.1.p		120-440	485
	Podel.02G237000.1.p		13-323	324
	Podel.02G039200.1.p		22-182	205
	Podel.02G102500.1.p		275-452	472
	Podel.02G010500.1.p		80-358	370
	Podel.02G239900.1.p		96-296	346
	Podel.02G209400.1.p		129-380	1402
	Podel.02G061400.1.p		261-560	580
	Podel.T133700.1.p		69-246	282
	Podel.16G047400.1.p		5-132	137
	Podel.16G073000.1.p		193-463	488
	Podel.16G051200.1.p		5-136	141
	Podel.16G056700.1.p		7-289	317
	Podel.16G123800.1.p		163-434	459
	Podel.19G070600.1.p		533-829	833
	Podel.19G049300.1.p		40-175	262
	Podel.19G049100.1.p		3-262	489
	Podel.19G022800.1.p		154-429	455
	Podel.19G100700.1.p		47-342	345
	Podel.19G049200.1.p		26-212	216
	Podel.19G048800.1.p		40-628	743
	Podel.19G001100.1.p		22-363	547
	Podel.19G091900.1.p		54-387	390
	Podel.08G249200.1.p		164-401	432
	Podel.08G195600.1.p		232-517	524
	Podel.08G162700.1.p		8-314	326
	Podel.08G196800.1.p		282-581	581
	Podel.08G162600.1.p		8-272	288
	Podel.08G071300.1.p		191-461	485
	Podel.08G126900.1.p		185-644	1391
	Podel.08G249300.1.p		1024-1103	1304
	Podel.08G227100.1.p		112-326	357
	Podel.08G035800.1.p		122-336	536
	Podel.08G035900.1.p		54-311	387
	Podel.08G001000.1.p		221-324	332
	Podel.08G000600.1.p		9-245	727
	Podel.T128900.1.p		13-171	177
	Podel.01G053100.1.p		488-773	773
	Podel.01G191200.1.p		17-277	872
	Podel.01G212900.1.p		362-670,524-966,852-1105	1144
	Podel.01G277200.1.p		12-335	1138
	Podel.01G367900.1.p		54-383	503
	Podel.01G119100.1.p		121-468	492
	Podel.01G089900.1.p		273-587	746
	Podel.01G314200.1.p		19-305	342
	Podel.01G029400.1.p		187-468	761
	Podel.01G324200.1.p		28-362	547
	Podel.01G098100.1.p		287-1069	1069
	Podel.01G184200.1.p		297-653,93-452,32-123	892
	Podel.01G478600.1.p		12-205	205
	Podel.01G186900.1.p		13-300	350
	Podel.01G078500.1.p		273-354	397
	Podel.01G435000.1.p		71-332	338
	Podel.01G279700.1.p		7-58	58
	Podel.01G445400.1.p		100-365	371
	Podel.01G410200.1.p		2-324	412
	Podel.01G423500.1.p		15-903	903
	Podel.01G368400.1.p		4-308	342
	Podel.01G082200.1.p		15-248	458
	Podel.01G051600.1.p		35-304	349
	Podel.01G492400.1.p		13-295	313
	Podel.01G325200.1.p		14-299	300
	Podel.01G408300.1.p		2-324	412
	Podel.01G493400.1.p		242-425	445
	Podel.01G025400.1.p		73-397	416
	Podel.01G430200.1.p		476-820	986
	Podel.01G102700.1.p		560-715	1522
	Podel.01G232500.1.p		13-345	350
	Podel.18G019600.1.p		322-509	525
	Podel.18G067000.1.p		149-407	502
	Podel.18G070900.1.p		124-404	424
	Podel.18G019900.1.p		383-612	659
	Podel.18G136100.1.p		349-660,815-1046	1126
	Podel.18G023700.1.p		356-663,457-922,855-1073	1103
	Podel.18G023600.1.p		306-642,783-1016	1092
	Podel.18G033300.1.p		691-979	979
	Podel.18G153100.1.p		135-561,9-236,524-601	850
	Podel.05G161100.1.p		12-313	317
	Podel.05G227400.1.p		3317-3596	3600
	Podel.05G021600.1.p		338-657,833-1084	1125
	Podel.05G178100.1.p		249-426	446
	Podel.05G156900.1.p		217-528	570
	Podel.05G127700.1.p		21-313	332
	Podel.05G168100.1.p		41-331,634-708	758
	Podel.05G145200.1.p		179-488	530
	Podel.05G218000.1.p		262-560	581
	Podel.05G027900.1.p		202-279,33-279	382
	Podel.05G066500.1.p		156-474	502
	Podel.05G062000.1.p		207-525	660
	Podel.05G256000.1.p		1235-1505	1505
	Podel.05G223600.1.p		29-243	432
	Podel.05G080800.1.p		161-400	477
	Podel.17G014000.1.p		59-360	452
	Podel.17G129400.1.p		14-316	370
	Podel.17G097200.1.p		113-430	437
	Podel.17G076400.1.p		19-307	340
	Podel.03G194200.1.p		72-301	346
	Podel.03G215300.1.p		174-455	752
	Podel.03G038200.1.p		360-668,824-1127	1139
	Podel.03G127900.1.p		143-468	492
	Podel.03G058700.1.p		17-297	911
	Podel.03G007200.1.p		389-728	730
	Podel.03G065200.1.p		262-618,32-378	857
	Podel.03G193400.1.p		35-292	337
	Podel.03G156800.1.p		266-588	745
	Podel.03G062300.1.p		13-299	350
	Podel.03G023000.1.p		306-516	554
	Podel.03G063100.1.p		342-699,32-453	946
	Podel.03G163900.1.p		15-248	458
	Podel.03G054300.1.p		9-229	229
	Podel.03G191900.1.p		500-785	785
	Podel.03G044700.1.p		102-372,335-464	467
	Podel.03G141900.1.p		550-715,16-120	1513
	Podel.03G219400.1.p		75-399	419
	Podel.T127100.1.p		102-364	430
	Podel.06G271800.1.p		331-638,285-917,882-101	1111
	Podel.06G091400.1.p		396-721	939
	Podel.06G278200.1.p		361-669	675
	Podel.06G139800.1.p		291-426	490
	Podel.06G159000.1.p		12-319	321
	Podel.06G105200.1.p		409-724,52-427	1269
	Podel.06G164800.1.p		145-403	498
	Podel.06G166000.1.p		1121-1373	1545
	Podel.06G271600.1.p		345-666,841-1059	1091
	Podel.06G000200.1.p		256-430	450
	Podel.06G072300.1.p		397-692,763-1051	1131
	Podel.06G252500.1.p		111-432	479
	Podel.06G261700.1.p		613-901	901
	Podel.06G046700.1.p		113-395	407
	Podel.06G085400.1.p		154-586,28-255,549-549-626	910
	Podel.06G130700.1.p		403-693,102-514	953
	Podel.06G264100.1.p		17-294	308
	Podel.07G118000.1.p		208-501	638
	Podel.07G052300.1.p		44-414	433
	Podel.07G011600.1.p		32-313	317
	Podel.07G002400.1.p		11-264	290
	Podel.07G042300.1.p		100-426	462
	Podel.07G057300.1.p		226-537	579
	Podel.07G147400.1.p		59-359	451
	Podel.07G115200.1.p		156-474	502
	Podel.07G101500.1.p		182-402	479
	Podel.07G070600.1.p		141-330	434
	Podel.07G021800.1.p		208-474	489
	Podel.07G115600.1.p		3-164	181
	Podel.11G015700.1.p		1-460	464
	Podel.11G040000.1.p		6-243	853
	Podel.11G116000.1.p		15-905	905
	Podel.11G040300.1.p		29-293	700
	Podel.11G154200.1.p		202-512	512
	Podel.11G037500.1.p		4-250	301
	Podel.11G064800.1.p		2-320,287-361	367
	Podel.11G062200.1.p		49-309	318
	Podel.11G165500.1.p		242-425	445
	Podel.11G119900.1.p		453-776	856
	Podel.T182800.1.p		103-312	390
	Podel.13G054900.1.p		161-458	467
	Podel.13G087100.1.p		26-611	868
	Podel.13G125900.1.p		53-393	396
	Podel.13G052500.1.p		154-429	455
	Podel.13G034200.1.p		34-368	607
	Podel.13G038200.1.p		252-464	495
	Podel.13G086400.1.p		41-552	827
	Podel.13G012800.1.p		337-656,440-947,832-1083	1124
	Podel.13G137500.1.p		2-126	133
	Podel.13G089000.1.p		5-245,398-689	722
	Podel.10G060500.1.p		226-513	524
	Podel.10G262000.1.p		207-501	505
	Podel.10G206300.1.p		191-461	485
	Podel.10G263100.1.p		9-245	748
	Podel.10G022100.1.p		115-455	474
	Podel.10G009800.1.p		162-457	480
	Podel.10G058900.1.p		275-574	574
	Podel.10G144400.1.p		222-631	1713
	Podel.10G238300.1.p		120-319	480
	Podel.10G154600.1.p		1287-1673	1675
	Podel.10G044600.1.p		130-449	464
	Podel.10G118700.1.p		57-444,220-724,619-832	833
	Podel.10G005500.1.p		12-229	541
	Podel.10G097500.1.p		8-314	326
	Podel.10G110100.2.p		16-171	211
	Podel.10G097800.1.p		8-285	301
	Podel.10G238200.1.p		116-307	385
	Podel.T105100.1.p		26-582	822
Note: Podel.12G148800.1.p, Podel.04G002000.1.p, Podel.14G169200.1.p, Podel.14G096700.1.p, Podel.15G145500.1.p, Podel.01G098100.1.p, Podel.01G423500.1.p, Podel.11G015700.1.p, Podel.11G116000.1.p reserved for PLN00181 domain; Podel.14G073000.1.p, Podel.02G164300.1.p reserved for Beach domain; Podel.02G121300.1.p reserved for NBCH_WD40.

## Sheet: Sheet3
Table S1. WD40 protein candidates identified in poplar species.
Species	ID	Number	Length	Domain
Populus deltoids	XP_034886889.1	357	97-469	471
	XP_034887526.1		117-437	482
	XP_034887698.1		145-434	460
	XP_034887877.1		543-708,16-120	1506
	XP_034888037.1		143-468	492
	XP_034888662.1		27-300	966
	XP_034888753.1		6-69	144
	XP_034888754.1		6-69	123
	XP_034888755.1		6-69	116
	XP_034888756.1		6-69	93
	XP_034888757.1		6-69	93
	XP_034888780.1		18-445,408-485	767
	XP_034889200.1		242-425	445
	XP_034889320.1		15-230	264
	XP_034889325.1		15-256	257
	XP_034889333.1		3-191	225
	XP_034889349.1		1-174	208
	XP_034889569.1		14-294	348
	XP_034889676.1		21-313	332
	XP_034889677.1		6-290	309
	XP_034889850.1		12-313	317
	XP_034890450.1		249-426	446
	XP_034890453.1		118-295	315
	XP_034890454.1		102-279	299
	XP_034891173.1		102-364	470
	XP_034891174.1		102-364,327-456	459
	XP_034891526.1		664-1084	3268
	XP_034891527.1		347-767	2951
	XP_034891738.1		60-375	425
	XP_034891774.1		29-293	990
	XP_034891775.1		4-172	869
	XP_034892242.1		140-451	494
	XP_034892567.1		208-525	660
	XP_034892743.1		254-428	448
	XP_034892744.1		223-397	417
	XP_034892988.1		155-473	501
	XP_034892995.1		155-472	543
	XP_034893194.1		397-694,765-1053	1133
	XP_034893514.1		1032-1111	1312
	XP_034893528.1		157-452	475
	XP_034893529.1		157-394	425
	XP_034894327.1		61-399	405
	XP_034894350.1		9-317	1218
	XP_034894401.1		99-418	433
	XP_034894739.1		560-715	1522
	XP_034894775.1		121-468	492
	XP_034894845.1		287-1069	1069
	XP_034894960.1		265-587	746
	XP_034895083.1		35-304	349
	XP_034895267.1		118-438	483
	XP_034895707.1		77-455	473
	XP_034895720.1		258-580	737
	XP_034895833.1		62-222	949
	XP_034895838.1		9-382	387
	XP_034895839.1		9-339	363
	XP_034895840.1		9-295	341
	XP_034896123.1		297-653,96-452,32-123	892
	XP_034896234.1		13-300	350
	XP_034896236.1		13-263	270
	XP_034896494.1		12-335	1146
	XP_034897295.1		2-42	158
	XP_034897296.1		2-41	147
	XP_034897337.1		15-330,200-614,533-704	819
	XP_034897338.1		16-470	675
	XP_034897373.1		111-432	479
	XP_034897510.1		10-321	451
	XP_034897748.1		145-699	673
	XP_034897806.1		533-829	833
	XP_034897855.1		31-555	559
	XP_034898063.1		154-429	455
	XP_034898064.1		154-412	424
	XP_034898177.1		234-574	576
	XP_034898389.1		41-331,646-720	772
	XP_034898390.1		41-331,646-720	770
	XP_034898391.1		41-331,634-708	760
	XP_034898392.1		41-331,634-708	758
	XP_034898441.1		15-248	458
	XP_034898522.1		38-433	452
	XP_034898531.1		38-428	447
	XP_034898540.1		13-244	255
	XP_034898661.1		15-330,532-703	818
	XP_034898722.1		164-459	482
	XP_034899167.1		848-1144	1207
	XP_034899169.1		848-1143	1206
	XP_034899380.1		163-434	460
	XP_034899630.1		13-295	313
	XP_034899657.1		242-425	445
	XP_034899730.1		258-568	577
	XP_034899732.1		258-534	543
	XP_034899876.1		460-708,851-1169,349-536	1181
	XP_034899879.1		420-702,845-1163	1175
	XP_034899881.1		360-668,811-1129	1141
	XP_034899952.1		297-653,27-539	892
	XP_034899962.1		13-299	350
	XP_034899984.1		17-297	911
	XP_034899986.1		17-297	907
	XP_034900042.1		74-445	455
	XP_034900365.1		15-903	903
	XP_034900367.1		1-599	599
	XP_034900571.1		15-906	906
	XP_034900572.1		11-645	645
	XP_034901162.1		384-723	725
	XP_034901163.1		318-657	659
	XP_034902302.1		176-495	648
	XP_034902307.1		212-509	519
	XP_034902379.1		200-503	514
	XP_034902453.1		57-369	377
	XP_034902481.1		12-294	761
	XP_034903157.1		208-504	658
	XP_034903185.1		3-357	451
	XP_034903188.1		155-473	501
	XP_034903289.1		168-397	417
	XP_034903493.1		347-656,809-1100	1133
	XP_034903494.1		347-656,809-1099	1132
	XP_034903728.1		266-440	460
	XP_034903741.1		202-512	512
	XP_034903772.1		249-423	443
	XP_034903840.1		403-707，561-1003,889-1123	1181
	XP_034903843.1		394-698，552-994,880-1114	1172
	XP_034903845.1		365-673，527-673,855-1089	1147
	XP_034903848.1		356-664，518-960,846-1080	1138
	XP_034903849.1		172-454，308-750,636-870	928
	XP_034903850.1		163-471,325-767,653-887	945
	XP_034904049.1		233-614，577-661	1607
	XP_034904297.1		483-540，421-532	1930
	XP_034904438.1		2249-2526	2992
	XP_034904474.1		79-427	435
	XP_034904580.1		148-337	442
	XP_034904623.1		131-470	489
	XP_034904625.1		119-458	477
	XP_034904632.1		80-365	559
	XP_034904680.1		29-188	381
	XP_034904836.1		211-1051	1051
	XP_034904945.1		10-321	451
	XP_034904946.1		10-321	426
	XP_034904947.1		11-204	222
	XP_034904948.1		13-204	222
	XP_034905220.1		17-232	378
	XP_034905239.1		96-296	346
	XP_034905317.1		248-529	537
	XP_034905551.1		36-341	351
	XP_034905731.1		83-431	439
	XP_034905750.1		2256-2533	2995
	XP_034905751.1		676-986	2984
	XP_034905976.1		251-449	505
	XP_034906561.1		2-319	346
	XP_034906562.1		1-293	318
	XP_034907064.1		1287-1673	1675
	XP_034907065.1		1286-1672	1674
	XP_034907492.1		217-404	481
	XP_034907587.1		53-386	389
	XP_034908025.1		254-428	448
	XP_034908165.1		96-296	346
	XP_034908184.1		124-404	424
	XP_034908254.1		13-329	329
	XP_034908719.1		134-385	1407
	XP_034908720.1		32-214	1236
	XP_034908721.1		2-125	1147
	XP_034908775.1		66-607	609
	XP_034908819.1		58-397	403
	XP_034908832.1		9-317	1220
	XP_034908859.1		262-572	581
	XP_034908862.1		149-459	468
	XP_034909566.1		221-515	525
	XP_034909570.1		9-245	808
	XP_034909714.1		110-403	424
	XP_034909722.1		130-431	431
	XP_034910016.1		11-361	1040
	XP_034910017.1		11-361	949
	XP_034910018.1		2-223	887
	XP_034910324.1		217-528	570
	XP_034910325.1		216-527	569
	XP_034910326.1		216-527	569
	XP_034910327.1		215-526	568
	XP_034910496.1		309-521	559
	XP_034910497.1		303-515	553
	XP_034910953.1		17-297	912
	XP_034910954.1		17-297	912
	XP_034911013.1		66-607	609
	XP_034911017.1		8-323	328
	XP_034911141.1		222-631	1718
	XP_034911149.1		219-628	1715
	XP_034911159.1		2-328	1415
	XP_034911167.1		9-322	1396
	XP_034911312.1		8-285	301
	XP_034911315.1		7-314	326
	XP_034911560.1		283-471	894
	XP_034911561.1		283-448	871
	XP_034911710.1		29-193	384
	XP_034911987.1		13-345	350
	XP_034912016.1		72-232	955
	XP_034912149.1		121-337	1138
	XP_034912390.1		368-655	655
	XP_034912790.1		452-773	939
	XP_034912947.1		338-657，441-948,833-1084	1125
	XP_034913003.1		204-281，35-281	384
	XP_034913073.1		227-538	580
	XP_034913075.1		226-537	579
	XP_034913076.1		226-537	579
	XP_034913077.1		225-536	578
	XP_034913266.1		1121-1373	1545
	XP_034913352.1		12-319	321
	XP_034913412.1		145-403	498
	XP_034913737.1		106-426	468
	XP_034913902.1		403-699，102-520	959
	XP_034913924.1		407-732，57-554	1221
	XP_034913925.1		407-732，57-554	1220
	XP_034913926.1		302-627，7-449	1116
	XP_034914235.1		291-510	548
	XP_034914638.1		226-513	524
	XP_034914667.1		275-574	574
	XP_034914668.1		275-573	573
	XP_034914827.1		848-1144	1207
	XP_034914907.1		15-248，183-439	458
	XP_034914970.1		275-452	472
	XP_034914971.1		251-428	448
	XP_034914972.1		249-426	446
	XP_034914974.1		162-339	359
	XP_034914976.1		156-333	353
	XP_034914977.1		118-295	315
	XP_034914980.1		102-279	299
	XP_034915062.1		261-560	580
	XP_034915097.1		74-541	545
	XP_034915188.1		3310-3573	3596
	XP_034915242.1		16-311	314
	XP_034915657.1		135-361	363
	XP_034915846.1		59-360	452
	XP_034915929.1		505-782	782
	XP_034915930.1		503-780	780
	XP_034915931.1		502-779	779
	XP_034915932.1		505-733	756
	XP_034915934.1		502-730	753
	XP_034916367.1		361-669	675
	XP_034916413.1		348-655，800-1058	1097
	XP_034916414.1		347-654，799-1057	1096
	XP_034916520.1		17-293	308
	XP_034916545.1		626-914	914
	XP_034916546.1		617-905	905
	XP_034916730.1		129-380	1403
	XP_034916731.1		2-125	1148
	XP_034916818.1		38-304	365
	XP_034917068.1		105-426	456
	XP_034917359.1		66-607	609
	XP_034917365.1		8-323	328
	XP_034917515.1		693-981	981
	XP_034917516.1		688-976	976
	XP_034917517.1		684-972	972
	XP_034917518.1		679-967	967
	XP_034917549.1		4-308	342
	XP_034917556.1		377-685	691
	XP_034917557.1		364-672	678
	XP_034917558.1		361-669	675
	XP_034917788.1		359-666，858-1076,500-923	1106
	XP_034917789.1		352-659，851-1069,493-916	1099
	XP_034917790.1		334-641，833-1051,475-898	1081
	XP_034917791.1		327-634，826-1044,468-891	1074
	XP_034917792.1		305-641，782-1015	1091
	XP_034917812.1		19-126	158
	XP_034917913.1		34-366	761
	XP_034918067.1		65-386	503
	XP_034918491.1		49-309	318
	XP_034918553.1		7-289	317
	XP_034918561.1		7-288	316
	XP_034918819.1		349-660，815-1046	1126
	XP_034918820.1		348-659，814-1045	1125
	XP_034919090.1		191-461	485
	XP_034919426.1		39-114	119
	XP_034920111.1		280-562	574
	XP_034920377.1		34-368	763
	XP_034920494.1		395-720	923
	XP_034920496.1		395-720	914
	XP_034920715.1		26-611	868
	XP_034920797.1		22-363	547
	XP_034920855.1		62-313	318
	XP_034921519.1		149-407	502
	XP_034921637.1		196-477	766
	XP_034921638.1		187-468	757
	XP_034921639.1		72-353	642
	XP_034921640.1		49-330	619
	XP_034921712.1		74-398	418
	XP_034922159.1		499-784	784
	XP_034922170.1		35-304	349
	XP_034922387.1		8-285	301
	XP_034922399.1		8-314	326
	XP_034922714.1		2-375	375
	XP_034923125.1		14-299	300
	XP_034923134.1		28-362	547
	XP_034923301.1		20-305	342
	XP_034924293.1		17-412	421
	XP_034924497.1		158-442	451
	XP_034924665.1		54-387	390
	XP_034924685.1		47-342	345
	XP_034925288.1		154-429	455
	XP_034925289.1		154-429	455
	XP_034925468.1		270-579	723
	XP_034925594.1		338-650	654
	XP_034925595.1		337-649	653
	XP_034925812.1		12-230	616
	XP_034926104.1		52-369	507
	XP_034926175.1		217-508	509
	XP_034926297.1		232-517	524
	XP_034926414.1		279-577	577
	XP_034926529.1		57-443，376-829	832
	XP_034926851.1		19-307	340
	XP_034926852.1		19-281	314
	XP_034926853.1		4-274	282
	XP_034927005.1		131-598	602
	XP_034927006.1		65-532	536
	XP_034927335.1		107-428	458
	XP_034927368.1		12-294	761
	XP_034927402.1		57-369	377
	XP_034927467.1		168-395	418
	XP_034927515.1		28-406	496
	XP_034927516.1		28-406	484
	XP_034927517.1		28-406	480
	XP_034927827.1		19-305	342
	XP_034928348.1		59-360	452
	XP_034928413.1		11-361	1037
	XP_034928424.1		2-223	884
	XP_034928529.1		191-461	485
	XP_034928735.1		51-307	385
	XP_034928737.1		122-344	537
	XP_034929302.1		210-400	416
	XP_034929316.1		9-245	751
	XP_034929317.1		9-245	748
	XP_034929319.1		17-93	599
	XP_034929409.1		54-311	423
	XP_034929410.1		54-311	387
	XP_034929495.1		113-430	437
	XP_034929634.1		63-385	390
	XP_034929674.1		157-441	450
	XP_034930183.1		337-657，815-1111	1152
	XP_034930185.1		337-657,833-1084	1125
	XP_034930487.1		73-397	416
	XP_034930549.1		182-463	755
	XP_034930550.1		182-463	697
	XP_034930551.1		49-330	622
	XP_034931010.1		488-773	773
	XP_034931020.1		481-766	766
	XP_034931043.1		3317-3596	3600
	XP_034931095.1		29-243	432
	XP_034931157.1		262-560	581
	XP_034931585.1		1235-1501	1508
	XP_034931586.1		1235-1505	1505
	XP_034931587.1		1137-1403	1410
	XP_034932106.1		185-644	1727
	XP_034932349.1		2-42	145
	XP_034932483.1		13-342	347
	XP_034932503.1		143-332	436
	XP_034932791.1		100-365	371
	XP_034932880.1		206-487	487
	XP_034932886.1		208-489	489
	XP_034933027.1		32-313	317
	XP_034933076.1		4-330	343
	XP_034933433.1		2220-2482，2444-2541	2542
	XP_034933434.1		2091-2353，2315-2412	2413
	XP_034933546.1		2-324	412
Note: XP_034894845.1, XP_034897748.1, XP_034897855.1, XP_034900365.1, XP_034900367.1, XP_034900571.1, XP_034900572.1, XP_034904836.1, XP_034915097.1, XP_034924293.1, XP_034927005.1, XP_034927006.1, XP_034929634.1 reserved for PLN00181 domain; XP_034891526.1, XP_034891527.1 reserved for Neurobeachin domain; XP_034904438.1, XP_034905750.1 reserved for Beach domain; XP_034905751.1 reserved for DUF47…

## Sheet: Sheet4
Table S1. WD40 protein candidates identified in poplar species.
Species	ID	Number	Length	Domain
Populus euphratica	XP_010999300.1	380	489-752,12-294	761
	XP_010999492.1		533-829	833
	XP_010999493.1		533-821	825
	XP_010999578.1		73-397	416
	XP_010999588.1		106-425	455
	XP_010999737.1		61-310	318
	XP_010999874.1		38-432	451
	XP_010999875.1		38-427	446
	XP_011000026.1		295-474	494
	XP_011000027.1		294-473	493
	XP_011000034.1		242-421	441
	XP_011000035.1		235-414	434
	XP_011000036.1		317-496	516
	XP_011000092.1		113-430	437
	XP_011000114.1		28-362	547
	XP_011000201.1		262-510	510
	XP_011000375.1		242-425	445
	XP_011000472.1		66-607	609
	XP_011000479.1		8-323	328
	XP_011000558.1		178-459	755
	XP_011000559.1		49-330	626
	XP_011000702.1		127-594	598
	XP_011000795.1		102-430	462
	XP_011000823.1		17-297	911
	XP_011000825.1		17-297	907
	XP_011001168.1		301-513	551
	XP_011001443.1		110-403	424
	XP_011001892.1		19-305	342
	XP_011002510.1		54-387	390
	XP_011002725.1		17-279	898
	XP_011002876.1		47-342	345
	XP_011002877.1		47-301	304
	XP_011003148.1		129-380	1403
	XP_011003150.1		25-148	1171
	XP_011003813.1		34-368	760
	XP_011003915.1		136-431	454
	XP_011004613.1		106-426	468
	XP_011004649.1		15-903	903
	XP_011004650.1		15-883	883
	XP_011004733.1		231-278	324
	XP_011004749.1		163-434	459
	XP_011005077.1		137-450	494
	XP_011005129.1		65-386	503
	XP_011005136.1		4-308	340
	XP_011005139.1		4-308	340
	XP_011005456.1		338-650	654
	XP_011005457.1		337-649	653
	XP_011005601.1		217-508	509
	XP_011005654.1		105-425	456
	XP_011005784.1		254-428	448
	XP_011006041.1		13-345	350
	XP_011006163.1		27-300	968
	XP_011007068.1		11-229	616
	XP_011007069.1		11-229	615
	XP_011007262.1		1121-1373	1545
	XP_011007567.1		155-473	501
	XP_011007745.1		168-487	640
	XP_011007761.1		145-668	672
	XP_011007763.1		31-554	558
	XP_011008049.1		45-191	384
	XP_011008222.1		381-449	505
	XP_011008224.1		293-361	417
	XP_011008331.1		94-433	440
	XP_011008479.1		62-227	234
	XP_011009781.1		219-530	572
	XP_011009782.1		218-529	571
	XP_011009783.1		218-529	571
	XP_011009784.1		217-528	570
	XP_011009867.1		144-402	497
	XP_011009954.1		126-427	427
	XP_011009995.1		848-1144	1207
	XP_011009996.1		682-978	1041
	XP_011010026.1		9-382	387
	XP_011010027.1		9-339	363
	XP_011010028.1		9-335	345
	XP_011010058.1		143-401	496
	XP_011010136.1		222-631	1713
	XP_011010145.1		219-628	1710
	XP_011010153.1		2-328	1410
	XP_011010171.1		222-631	1713
	XP_011010173.1		348-659,812-1103	1136
	XP_011010174.1		348-659,812-1102	1135
	XP_011010175.1		348-659,570-917	930
	XP_011010179.1		219-628	1710
	XP_011010188.1		2-328	1410
	XP_011010523.1		117-444	463
	XP_011010524.1		117-417	436
	XP_011010722.1		141-330	434
	XP_011011017.1		115-455	473
	XP_011011325.1		356-664,805-1045	1134
	XP_011011461.1		94-434	436
	XP_011011481.1		249-426	446
	XP_011011541.1		1258-1673	1675
	XP_011011551.1		1257-1672	1674
	XP_011011665.1		167-439	449
	XP_011011666.1		154-426	436
	XP_011011668.1		151-423	433
	XP_011011669.1		141-413	423
	XP_011011670.1		138-410	420
	XP_011011671.1		129-401	411
	XP_011011672.1		125-397	407
	XP_011011673.1		113-385	395
	XP_011011674.1		83-355	365
	XP_011011804.1		848-1144	1207
	XP_011011805.1		848-1143	1206
	XP_011011806.1		682-978	1041
	XP_011011807.1		848-1144	1207
	XP_011011808.1		682-978	1041
	XP_011011821.1		62-350	383
	XP_011011899.1		124-404	424
	XP_011012288.1		141-413	423
	XP_011012452.1		100-419	437
	XP_011012484.1		22-362	566
	XP_011012485.1		22-362	547
	XP_011012516.1		37-352	526
	XP_011012670.1		3-239	240
	XP_011012671.1		3-156	156
	XP_011012678.1		41-331,634-708	760
	XP_011012680.1		41-331,634-708	758
	XP_011012875.1		164-459	482
	XP_011012876.1		164-459	482
	XP_011013445.1		191-420	432
	XP_011013673.1		454-798	964
	XP_011013674.1		454-775	941
	XP_011013728.1		9-245	753
	XP_011013729.1		9-245	751
	XP_011013730.1		9-245	748
	XP_011014347.1		1039-1118	1337
	XP_011014348.1		1035-1114	1333
	XP_011014349.1		1039-1118	1318
	XP_011014446.1		38-432	451
	XP_011014447.1		38-427	446
	XP_011014563.1		15-248	458
	XP_011014681.1		12-313	317
	XP_011014761.1		283-471	894
	XP_011014762.1		283-448	871
	XP_011014763.1		210-398	821
	XP_011015457.1		411-734,59-556	1282
	XP_011015458.1		411-734,59-556	1281
	XP_011015466.1		2-324	412
	XP_011015522.1		94-388	390
	XP_011016203.1		275-452	472
	XP_011016211.1		251-428	448
	XP_011016231.1		249-426	446
	XP_011016407.1		120-440	485
	XP_011017006.1		664-1084	3268
	XP_011017008.1		347-767	2951
	XP_011017100.1		15-330,533-704	819
	XP_011017102.1		60-215,418-589	704
	XP_011017492.1		83-431	439
	XP_011017513.1		2246-2523	2985
	XP_011017530.1		120-440	485
	XP_011017797.1		349-660,815-1046	1126
	XP_011017798.1		348-659,814-1045	1125
	XP_011017799.1		324-635,790-1021	1101
	XP_011018817.1		402-698,102-519	958
	XP_011019159.1		411-734,59-556	1282
	XP_011019161.1		411-734,59-556	1281
	XP_011019623.1		111-432	479
	XP_011019742.1		570-858	858
	XP_011019743.1		569-857	857
	XP_011019744.1		561-849	849
	XP_011019763.1		69-349	360
	XP_011019878.1		395-720	934
	XP_011019954.1		154-586,28-255,549-626	910
	XP_011020157.1		396-693,814-1052	1133
	XP_011020159.1		396-693,814-1052	1132
	XP_011020160.1		395-692,813-1051	1132
	XP_011020235.1		235-643	1725
	XP_011020385.1		170-451	740
	XP_011020386.1		49-330	619
	XP_011020641.1		35-304	349
	XP_011020662.1		500-785	785
	XP_011021306.1		14-294	348
	XP_011021700.1		8-314	326
	XP_011021702.1		8-285	301
	XP_011021825.1		32-313	317
	XP_011022359.1		15-248	455
	XP_011022446.1		266-591	745
	XP_011022757.1		507-672	1470
	XP_011022803.1		164-402	479
	XP_011022969.1		154-472	500
	XP_011022973.1		3-357	451
	XP_011023006.1		232-528	682
	XP_011023153.1		271-578	744
	XP_011023156.1		2221-2483,2445-2542,739-810	2543
	XP_011023157.1		2092-2354,2316-2413,610-681	2414
	XP_011023670.1		88-277	380
	XP_011023731.1		337-656,832-1083	1124
	XP_011024010.1		208-488	488
	XP_011024011.1		208-488	488
	XP_011024012.1		207-487	487
	XP_011024048.1		23-340	478
	XP_011024298.1		85-340	418
	XP_011024299.1		52-307	385
	XP_011024404.1		122-344	534
	XP_011024690.1		510-787	787
	XP_011024691.1		503-780	780
	XP_011024692.1		502-779	779
	XP_011024693.1		418-695	695
	XP_011024870.1		273-588	732
	XP_011024871.1		273-587	731
	XP_011024872.1		273-585	729
	XP_011024978.1		8-314	326
	XP_011025478.1		97-469	471
	XP_011025510.1		12-335	1128
	XP_011025972.1		104-424	467
	XP_011025979.1		208-462	462
	XP_011026094.1		3313-3576	3599
	XP_011026095.1		3312-3575	3598
	XP_011026159.1		16-311	314
	XP_011026207.1		261-560	580
	XP_011026511.1		666-954	954
	XP_011026512.1		661-949	949
	XP_011026513.1		657-945	945
	XP_011026514.1		649-937	937
	XP_011026719.1		15-248	458
	XP_011026824.1		265-587	740
	XP_011026929.1		287-1069	1069
	XP_011026974.1		560-715	1522
	XP_011026975.1		560-715	1374
	XP_011026976.1		560-715	1324
	XP_011027223.1		191-461	485
	XP_011027326.1		275-573	585
	XP_011027327.1		264-562	574
	XP_011027807.1		371-657	657
	XP_011027808.1		371-657	657
	XP_011027809.1		369-655	655
	XP_011028318.1		384-723	725
	XP_011028319.1		318-657	659
	XP_011028632.1		58-396	402
	XP_011028654.1		9-317	1218
	XP_011028669.1		8-285	301
	XP_011029072.1		59-360	452
	XP_011029082.1		1203-1287,1251-1331	1342
	XP_011029137.1		204-451	542
	XP_011029138.1		118-465	489
	XP_011029139.1		118-463	465
	XP_011029363.1		554-715	1522
	XP_011029364.1		554-715	1374
	XP_011029365.1		554-715	1324
	XP_011029441.1		454-775	938
	XP_011029483.1		15-905	905
	XP_011029484.1		15-721	756
	XP_011029704.1		10-321	451
	XP_011029733.1		282-580	580
	XP_011029751.1		226-513	524
	XP_011030044.1		147-439	448
	XP_011030101.1		64-385	390
	XP_011030351.1		19-305	342
	XP_011031018.1		119-439	484
	XP_011031022.1		161-400	477
	XP_011031023.1		132-372	449
	XP_011031025.1		161-395	396
	XP_011031026.1		161-401	478
	XP_011031237.1		79-342	365
	XP_011031464.1		361-669	675
	XP_011031577.1		122-336	536
	XP_011031578.1		54-310	387
	XP_011031605.1		191-461	485
	XP_011032363.1		208-525	655
	XP_011032511.1		34-363	761
	XP_011032632.1		3317-3596	3600
	XP_011032680.1		29-243	432
	XP_011032770.1		262-547	558
	XP_011033099.1		221-515	529
	XP_011033109.1		9-245	806
	XP_011033110.1		9-245	666
	XP_011033302.1		7-288	316
	XP_011033552.1		29-188	381
	XP_011033573.1		146-335	439
	XP_011033574.1		146-335	410
	XP_011033642.1		53-338	534
	XP_011033651.1		119-458	477
	XP_011033708.1		96-296	346
	XP_011033727.1		17-232	378
	XP_011033728.1		17-232	312
	XP_011033836.1		143-468	492
	XP_011034318.1		79-427	435
	XP_011034504.1		35-304	349
	XP_011034742.1		2577-2712	2995
	XP_011034894.1		64-341	353
	XP_011034895.1		64-339	351
	XP_011035505.1		248-530	537
	XP_011035628.1		212-510	520
	XP_011035629.1		212-509	519
	XP_011035638.1		13-300	350
	XP_011035659.1		333-653,93-452,32-123	892
	XP_011036354.1		154-429	455
	XP_011036611.1		355-662,576-925,810-1063	1102
	XP_011036612.1		306-642,783-1016	1092
	XP_011036613.1		284-635,776-1009	1085
	XP_011036668.1		362-670	676
	XP_011036669.1		359-667	673
	XP_011036852.1		202-279,33-279	382
	XP_011036914.1		340-659,835-1086	1127
	XP_011037171.1		211-505	514
	XP_011037172.1		200-466	477
	XP_011037538.1		57-369	377
	XP_011037581.1		12-294	761
	XP_011037725.1		247-1050	1050
	XP_011037733.1		247-1046	1046
	XP_011038194.1		49-383	386
	XP_011038462.1		154-429	455
	XP_011038744.1		57-444,286-774	833
	XP_011039103.1		8-323	328
	XP_011039104.1		8-323	328
	XP_011039107.1		66-607	609
	XP_011039285.1		483-540,421-532	1929
	XP_011039393.1		2-375	375
	XP_011039439.1		49-309	318
	XP_011039627.1		354-665,829-1045	1121
	XP_011039629.1		350-657,849-1065	1099
	XP_011039630.1		350-645,837-1053	1087
	XP_011039861.1		13-295	313
	XP_011040004.1		13-299	350
	XP_011040014.1		294-650,27-536	889
	XP_011040276.1		259-569	578
	XP_011040316.1		145-434	460
	XP_011040528.1		202-512	512
	XP_011041275.1		233-614,577-661	1607
	XP_011041438.1		226-513	524
	XP_011041458.1		275-574	574
	XP_011041459.1		275-573	573
	XP_011041626.1		159-443	452
	XP_011042130.1		75-399	419
	XP_011042365.1		100-419	437
	XP_011042490.1		454-798	964
	XP_011042491.1		454-775	941
	XP_011042575.1		152-423	448
	XP_011042647.1		9-317	1220
	XP_011042648.1		9-317	1223
	XP_011042758.1		252-426	446
	XP_011042991.1		264-574	583
	XP_011042993.1		149-459	468
	XP_011043201.1		21-313	332
	XP_011043202.1		6-290	309
	XP_011043252.1		29-293	959
	XP_011043253.1		4-172	838
	XP_011043301.1		68-383	434
	XP_011043302.1		58-373	424
	XP_011043617.1		155-472	543
	XP_011043697.1		283-471	894
	XP_011043698.1		283-448	871
	XP_011043699.1		210-398	821
	XP_011044477.1		26-611	868
	XP_011044478.1		26-611	769
	XP_011044680.1		270-576	720
	XP_011044877.1		398-702,842-1160	1172
	XP_011044878.1		360-668,808-1126	1138
	XP_011044939.1		11-361	1042
	XP_011044947.1		2-223	889
	XP_011045076.1		1235-1501	1508
	XP_011045077.1		1235-1505	1505
	XP_011045078.1		985-1251	1258
	XP_011045524.1		2-324	412
	XP_011045634.1		28-406	496
	XP_011045642.1		28-406	484
	XP_011045649.1		28-406	480
	XP_011045693.1		15-299	300
	XP_011045951.1		12-319	321
	XP_011046141.1		168-395	418
	XP_011046272.1		11-361	1043
	XP_011046273.1		14-335	1002
	XP_011046456.1		26-164	165
	XP_011046584.1		9-245	753
	XP_011046585.1		9-245	751
	XP_011046586.1		9-245	748
	XP_011046605.1		207-501	520
	XP_011046629.1		49-405	471
	XP_011046680.1		168-397	417
	XP_011047014.1		131-598	602
	XP_011047015.1		65-532	536
	XP_011047361.1		6-102	148
	XP_011048289.1		100-365	371
	XP_011048372.1		1025-1334	1334
	XP_011048565.1		291-426	548
	XP_011048613.1		57-369	377
	XP_011048621.1		57-367	375
	XP_011048706.1		98-412	421
Note: XP_011000702.1, XP_011004649.1, XP_011004650.1, XP_011007761.1, XP_011007763.1, XP_011026929.1, XP_011029483.1, XP_011029484.1, XP_011030101.1, XP_011037725.1, XP_011037733.1, XP_011047014.1, XP_011047015.1, XP_011048706.1 are reserved for PLN00181 domain; XP_011017006.1, XP_011017008.1 are reserved for Neurobeachin domain; XP_011017513.1 is reserved for Beach domain.

## Sheet: Sheet5
Table S1. WD40 protein candidates identified in poplar species.
Species	ID	Number	Length	Domain
Populus tomentosa	KAG6735430.1	427	1082-1161	1357
	KAG6735523.1		2-392	392
	KAG6735705.1		176-495	648
	KAG6735741.1		239-888	916
	KAG6735888.1		153-423	448
	KAG6736279.1		13-204	213
	KAG6736544.1		59-360	452
	KAG6736667.1		27-62	237
	KAG6736718.1		28-362	547
	KAG6736925.1		157-480	503
	KAG6736926.1		1039-1118	1327
	KAG6736949.1		263-450	471
	KAG6737273.1		22-362	560
	KAG6737430.1		154-429	455
	KAG6737915.1		52-404	407
	KAG6737995.1		47-342	345
	KAG6738241.1		22-363	560
	KAG6738371.1		154-429	455
	KAG6738532.1		19-415	457
	KAG6738670.1		543-783	794
	KAG6738835.1		50-383	386
	KAG6738896.1		47-342	345
	KAG6739173.1		30-138	146
	KAG6739174.1		426-638	670
	KAG6739220.1		366-674	680
	KAG6739251.1		297-633,801-1031	1107
	KAG6739252.1		291-598,790-1008	1038
	KAG6739332.1		487-827	827
	KAG6739399.1		6-69	98
	KAG6739556.1		176-434	529
	KAG6739989.1		349-660,815-968	1095
	KAG6740116.1		179-531,14-294,494-571	855
	KAG6740243.1		4-82	90
	KAG6740285.1		364-672	678
	KAG6740307.1		296-632,802-1032	1108
	KAG6740308.1		291-598,790-1008,432-855	1038
	KAG6740378.1		511-871	871
	KAG6740594.1		181-439	534
	KAG6741004.1		349-660,817-1048	1128
	KAG6741133.1		55-510,473-550	733
	KAG6741668.1		34-360	393
	KAG6741812.1		113-430	437
	KAG6742800.1		4-275	361
	KAG6742857.1		140-451	494
	KAG6742965.1		113-430	437
	KAG6744099.1		310-522	560
	KAG6744258.1		163-434	460
	KAG6744824.1		7-288	316
	KAG6744954.1		153-423	448
	KAG6745278.1		163-434	460
	KAG6745535.1		270-592	736
	KAG6745786.1		66-607	609
	KAG6745790.1		8-323	328
	KAG6745839.1		1630-1926	2039
	KAG6745959.1		9-317	1218
	KAG6745970.1		61-399	405
	KAG6746145.1		23-346	407
	KAG6746243.1		222-532	541
	KAG6746275.1		145-426	452
	KAG6746435.1		157-447	456
	KAG6746479.1		64-384	393
	KAG6746597.1		270-620	764
	KAG6746814.1		66-607	609
	KAG6746817.1		8-323	328
	KAG6746873.1		870-1166	1273
	KAG6747009.1		9-317	1218
	KAG6747020.1		61-399	405
	KAG6747178.1		23-340	401
	KAG6747278.1		251-561	570
	KAG6747307.1		159-403	428
	KAG6747461.1		150-354	390
	KAG6747505.1		17-412	421
	KAG6747608.1		15-330,532-703	818
	KAG6747618.1		38-420	456
	KAG6747704.1		10-321	451
	KAG6747787.1		118-438	483
	KAG6747988.1		79-463	471
	KAG6748013.1		678-988	3126
	KAG6748055.1		287-588	595
	KAG6748131.1		10-321	451
	KAG6748272.1		508-565	1998
	KAG6748477.1		29-178	420
	KAG6748488.1		148-337	442
	KAG6748524.1		53-338	534
	KAG6748528.1		123-538	557
	KAG6748536.1		11-121	165
	KAG6748574.1		17-263	409
	KAG6748624.1		340-514	534
	KAG6748706.1		145-669	673
	KAG6748859.1		93-373	393
	KAG6748902.1		212-509	519
	KAG6749000.1		15-330,532-703	858
	KAG6749011.1		38-420	456
	KAG6749092.1		10-321	451
	KAG6749183.1		118-438	483
	KAG6749394.1		79-463	471
	KAG6749415.1		677-987	3070
	KAG6749461.1		290-596	598
	KAG6749540.1		10-321	451
	KAG6749676.1		519-576	1966
	KAG6749878.1		29-198	391
	KAG6749892.1		148-379	484
	KAG6749926.1		53-338	532
	KAG6749930.1		131-486	505
	KAG6749969.1		96-296	346
	KAG6749977.1		17-263	409
	KAG6750027.1		270-444	464
	KAG6750227.1		110-403	424
	KAG6750296.1		212-559	569
	KAG6750298.1		178-497	650
	KAG6750420.1		437-688,25-250	729
	KAG6750424.1		337-689,865-1116	1157
	KAG6750597.1		34-368	782
	KAG6750704.1		154-429	455
	KAG6750919.1		26-611	868
	KAG6750937.1		350-659,812-1102	1135
	KAG6751145.1		54-424	427
	KAG6751229.1		10-119	297
	KAG6751532.1		337-689,858-1109	1150
	KAG6751700.1		34-368	763
	KAG6751826.1		154-429	455
	KAG6752060.1		26-611	868
	KAG6752080.1		347-656,842-1121	1161
	KAG6752298.1		53-406	409
	KAG6752629.1		283-471	894
	KAG6752658.1		272-583	727
	KAG6752887.1		37-352,184-637	684
	KAG6752890.1		8-323	328
	KAG6752958.1		988-1284	1347
	KAG6752984.1		27-300	962
	KAG6753048.1		9-317	1220
	KAG6753058.1		58-397	403
	KAG6753473.1		159-355	511
	KAG6753509.1		95-416	421
	KAG6753607.1		283-471	894
	KAG6753640.1		272-583	726
	KAG6753861.1		37-352,184-639	718
	KAG6753864.1		8-350	355
	KAG6753931.1		941-1237	1300
	KAG6753953.1		27-300	966
	KAG6754025.1		9-317	1220
	KAG6754033.1		58-397	403
	KAG6754461.1		157-467	476
	KAG6754501.1		63-385	390
	KAG6754640.1		45-512	516
	KAG6754797.1		20-372	423
	KAG6754815.1		24-288	985
	KAG6754963.1		49-309	318
	KAG6754987.1		2-392	392
	KAG6755282.1		15-947	947
	KAG6755309.1		451-751	753
	KAG6755593.1		202-512	512
	KAG6755681.1		242-425	445
	KAG6755813.1		3-470	474
	KAG6755974.1		29-293	1112
	KAG6756122.1		49-309	318
	KAG6756448.1		15-915	915
	KAG6756473.1		452-773	939
	KAG6756768.1		202-512	512
	KAG6756857.1		242-425	445
	KAG6756962.1		164-459	482
	KAG6757181.1		99-418	433
	KAG6757291.1		275-574	612
	KAG6757305.1		226-605	616
	KAG6757573.1		7-314	326
	KAG6757575.1		30-307	323
	KAG6757723.1		57-443,219-752,655-860	861
	KAG6757957.1		1316-1702	1704
	KAG6758326.1		191-461	485
	KAG6758564.1		51-307	385
	KAG6758565.1		122-344	537
	KAG6758790.1		22-239	657
	KAG6758834.1		164-459	482
	KAG6759060.1		99-418	433
	KAG6759164.1		275-574	612
	KAG6759178.1		279-593	604
	KAG6759455.1		7-311	322
	KAG6759457.1		8-285	301
	KAG6759589.1		57-443,376-829	832
	KAG6759845.1		1349-1735	1737
	KAG6760204.1		191-461	485
	KAG6760439.1		51-307	385
	KAG6760440.1		122-344	537
	KAG6760612.1		224-467	471
	KAG6760622.1		9-245	751
	KAG6760626.1		9-245	791
	KAG6760636.1		207-503	507
	KAG6760648.1		9-382	387
	KAG6761040.1		12-335	1150
	KAG6761066.1		97-469	471
	KAG6761306.1		19-305	342
	KAG6761471.1		99-420	450
	KAG6761490.1		12-294	797
	KAG6761566.1		178-357	434
	KAG6761679.1		214-488	510
	KAG6761708.1		28-406	496
	KAG6761758.1		11-363	1046
	KAG6761852.1		155-472	543
	KAG6761962.1		9-382	387
	KAG6762343.1		12-335	1148
	KAG6762367.1		97-469	471
	KAG6762609.1		19-338	375
	KAG6762777.1		99-420	450
	KAG6762801.1		12-294	819
	KAG6762830.1		57-368	416
	KAG6763020.1		28-435	525
	KAG6763071.1		11-338	1017
	KAG6763172.1		155-472	543
	KAG6763280.1		257-551	563
	KAG6763471.1		143-400	476
	KAG6763689.1		191-455	479
	KAG6764364.1		21-298	314
	KAG6764365.1		8-316	328
	KAG6764593.1		278-619	626
	KAG6764602.1		279-577	577
	KAG6764923.1		164-524	547
	KAG6764944.1		73-288	984
	KAG6764947.1		269-563	573
	KAG6765150.1		54-263	417
	KAG6765364.1		191-455	479
	KAG6766265.1		226-610	617
	KAG6766274.1		279-577	577
	KAG6766610.1		79-342	365
	KAG6766677.1		32-313	317
	KAG6766760.1		170-215	219
	KAG6766764.1		249-433	433
	KAG6766894.1		100-426	468
	KAG6767331.1		220-440	517
	KAG6767434.1		155-473	501
	KAG6767437.1		3-344	438
	KAG6767454.1		208-530	667
	KAG6767662.1		59-409	501
	KAG6767747.1		38-325	386
	KAG6767815.1		32-313	317
	KAG6767891.1		299-512	512
	KAG6768018.1		90-426	468
	KAG6768137.1		92-403	445
	KAG6768282.1		419-524	539
	KAG6768454.1		186-406	483
	KAG6768557.1		155-473	501
	KAG6768559.1		3-373	467
	KAG6768576.1		208-513	667
	KAG6768765.1		59-409	501
	KAG6768842.1		318-461	481
	KAG6769149.1		280-562	574
	KAG6769330.1		396-693,764-1052	1132
	KAG6769424.1		154-597,28-255,560-637	921
	KAG6769466.1		387-742	960
	KAG6769564.1		328-641,2-475	648
	KAG6769747.1		403-699,102-520	959
	KAG6769941.1		12-319	321
	KAG6769983.1		158-418	513
	KAG6769990.1		1183-1435	1591
	KAG6770615.1		112-433	480
	KAG6770774.1		302-622,750-1008	1047
	KAG6770776.1		308-659,594-910	923
	KAG6770812.1		361-669	675
	KAG6770925.1		254-428	448
	KAG6771500.1		154-597,28-255,560-637	921
	KAG6771543.1		387-742	960
	KAG6771642.1		328-653,2-475	1212
	KAG6771832.1		403-699,102-520	959
	KAG6772034.1		12-319	321
	KAG6772070.1		116-374	469
	KAG6772683.1		111-432	479
	KAG6772752.1		526-841	841
	KAG6772768.1		32-291	342
	KAG6772838.1		360-667,812-1070	1109
	KAG6772889.1		349-653	742
	KAG6773144.1		338-653,829-1080	1121
	KAG6773315.1		73-405	829
	KAG6773403.1		208-525	660
	KAG6773427.1		157-475	503
	KAG6773531.1		153-442	519
	KAG6773858.1		6-290	309
	KAG6773983.1		179-499	541
	KAG6774126.1		41-309,677-783	840
	KAG6774167.1		129-306	326
	KAG6774450.1		257-630	651
	KAG6774495.1		29-251	438
	KAG6774728.1		1264-1536	1536
	KAG6775003.1		338-653,828-1079	1120
	KAG6775054.1		226-303,57-303	406
	KAG6775259.1		244-561	696
	KAG6775387.1		126-310	428
	KAG6775706.1		129-415	434
	KAG6775822.1		106-426	464
	KAG6775935.1		12-385	389
	KAG6776014.1		295-472	492
	KAG6776309.1		262-560	581
	KAG6776349.1		29-251	438
	KAG6776583.1		1264-1539	1539
	KAG6777058.1		376-662	662
	KAG6777157.1		61-310	318
	KAG6777794.1		97-417	448
	KAG6777811.1		12-294	789
	KAG6777834.1		57-367	435
	KAG6777866.1		6-69	73
	KAG6777886.1		200-515	526
	KAG6777985.1		168-397	417
	KAG6778016.1		34-405	456
	KAG6778059.1		3-361	1130
	KAG6778332.1		388-703	705
	KAG6778454.1		125-596	600
	KAG6778762.1		376-662	662
	KAG6778868.1		62-313	318
	KAG6779480.1		32-353	383
	KAG6779490.1		12-294	761
	KAG6779511.1		57-367	445
	KAG6779552.1		200-520	531
	KAG6779638.1		6-69	98
	KAG6779663.1		168-397	417
	KAG6779693.1		34-420	471
	KAG6779738.1		11-361	1037
	KAG6779999.1		395-710	712
	KAG6780174.1		252-603	605
	KAG6780356.1		360-668,817-1127	1139
	KAG6780424.1		103-370,333-481	511
	KAG6780448.1		118-445	464
	KAG6780489.1		49-329	1002
	KAG6780510.1		13-299	350
	KAG6780517.1		32-408	422
	KAG6780518.1		12-296	535
	KAG6781002.1		143-468	508
	KAG6781118.1		543-708,16-120	1525
	KAG6781209.1		298-620	777
	KAG6781263.1		15-248,83-417	477
	KAG6781479.1		404-689	689
	KAG6781649.1		116-397	688
	KAG6781684.1		75-399	419
	KAG6781931.1		175-508	510
	KAG6782050.1		360-685,825-1143	1155
	KAG6782095.1		50-317	423
	KAG6782165.1		74-445	455
	KAG6782204.1		17-313	982
	KAG6782228.1		13-311	362
	KAG6782234.1		297-653,27-539	892
	KAG6782715.1		143-468	508
	KAG6782828.1		543-708,16-120	1525
	KAG6782919.1		259-581	738
	KAG6783179.1		454-739	739
	KAG6783334.1		110-391	683
	KAG6783373.1		75-399	419
	KAG6783874.1		3311-3574	4251
	KAG6783912.1		62-357	360
	KAG6783944.1		261-567	587
	KAG6784259.1		275-452	472
	KAG6784389.1		865-125	3568
	KAG6784503.1		2-41	75
	KAG6784550.1		120-440	485
	KAG6784685.1		83-431	439
	KAG6784702.1		2258-2517	3006
	KAG6784886.1		271-578	744
	KAG6785133.1		139-328	432
	KAG6785151.1		96-296	418
	KAG6785164.1		124-404	424
	KAG6785272.1		251-425	445
	KAG6785338.1		560-891	891
	KAG6785670.1		35-269	269
	KAG6785870.1		3310-3573	3596
	KAG6785908.1		16-311	314
	KAG6785943.1		261-560	580
	KAG6786259.1		249-426	446
	KAG6786394.1		711-1106	3285
	KAG6786506.1		2-123	217
	KAG6786550.1		117-437	482
	KAG6786686.1		83-403	411
	KAG6786702.1		676-986	3032
	KAG6786882.1		2264-2517,2479-2576,738-809	2577
	KAG6786886.1		321-625	792
	KAG6787122.1		43-229	420
	KAG6787152.1		143-332	436
	KAG6787159.1		13-380	385
	KAG6787178.1		137-337	439
	KAG6787191.1		124-404	424
	KAG6787299.1		272-417	437
	KAG6787365.1		523-895	895
	KAG6787695.1		74-398	417
	KAG6787727.1		118-404	697
	KAG6787886.1		35-313	407
	KAG6787898.1		510-795	795
	KAG6788117.1		15-262,111-422	482
	KAG6788177.1		265-445	811
	KAG6788244.1		207-1069	1069
	KAG6788278.1		557-712	1518
	KAG6788398.1		198-504	528
	KAG6788884.1		297-669,31-199	908
	KAG6788896.1		13-333	383
	KAG6788923.1		17-297	916
	KAG6789045.1		453-761,944-1178	1236
	KAG6789177.1		13-347	607
	KAG6789472.1		114-381	1186
	KAG6789724.1		20-356	393
	KAG6789797.1		28-362	547
	KAG6790104.1		65-386	503
	KAG6790107.1		4-334	368
	KAG6790366.1		2-324	412
	KAG6790451.1		15-982	982
	KAG6790477.1		454-810	976
	KAG6790546.1		132-464	464
	KAG6790573.1		79-372	378
	KAG6790880.1		13-295	313
	KAG6790888.1		65-214	234
	KAG6791070.1		73-397	416
	KAG6791099.1		118-404	697
	KAG6791275.1		510-795	795
	KAG6791489.1		15-262,111-422	482
	KAG6791560.1		424-759	918
	KAG6791630.1		287-1069	1069
	KAG6791661.1		560-715	1531
	KAG6791784.1		214-458	482
	KAG6792269.1		297-653,96-452,32-123	892
	KAG6792278.1		13-333	383
	KAG6792316.1		17-297	916
	KAG6792587.1		13-338	598
	KAG6792859.1		121-337	1140
	KAG6793096.1		20-400	437
	KAG6793173.1		14-299	300
	KAG6793470.1		65-401	518
	KAG6793474.1		4-249	283
	KAG6793744.1		2-324	422
	KAG6793833.1		15-936	936
	KAG6793860.1		454-808	974
	KAG6793926.1		130-462	462
	KAG6793954.1		79-372	378
	KAG6794298.1		13-253	330
	KAG6794306.1		31-214	234
Note: KAG6735741.1, KAG6746479.1, KAG6747505.1, KAG6748706.1, KAG6753509.1, KAG6754501.1, KAG6754640.1, KAG6755282.1, KAG6755813.1, KAG6756448.1, KAG6778454.1, KAG6788244.1, KAG6790451.1, KAG6791630.1, KAG6793833.1 reserved for PLN00181 domain; KAG6748013.1, KAG6786702.1 reserved for DUF4704 domain; KAG6749415.1, KAG6784702.1 reserved for Beach domain; KAG6784389.1, KAG6786394.1 reserved for Neur…
