# Supplementary material for: Genome-wide identification and salt stress response analysis of the WD40 protein family in Populus yunnanensis
Source: BMC Genomics. 2026 Jan 23;27:207. doi: 10.1186/s12864-026-12560-x (PMC12911239; doi:10.1186/s12864-026-12560-x)
Supplement: Supplementary file 4 — Supplementary Material 4. [file 12864_2026_12560_MOESM4_ESM.xlsx]

## Sheet: Sheet1
Table S2. Subfamilies of WD40 proteins from P. yunnanensis inferred from the phylogenetic tree.
Cluster number	Number	ID	Cluster number	Number	ID
Ⅰ	14	PyWD40-4	Ⅳ	39	PyWD40-11
		PyWD40-28			PyWD40-13
		PyWD40-36			PyWD40-16
		PyWD40-43			PyWD40-18
		PyWD40-57			PyWD40-32
		PyWD40-59			PyWD40-35
		PyWD40-82			PyWD40-46
		PyWD40-127			PyWD40-49
		PyWD40-163			PyWD40-56
		PyWD40-165			PyWD40-63
		PyWD40-190			PyWD40-78
		PyWD40-226			PyWD40-89
		PyWD40-233			PyWD40-90
		PyWD40-234			PyWD40-115
Ⅱ	19	PyWD40-22			PyWD40-119
		PyWD40-27			PyWD40-121
		PyWD40-53			PyWD40-137
		PyWD40-65			PyWD40-139
		PyWD40-77			PyWD40-140
		PyWD40-86			PyWD40-143
		PyWD40-104			PyWD40-161
		PyWD40-105			PyWD40-164
		PyWD40-114			PyWD40-188
		PyWD40-144			PyWD40-191
		PyWD40-151			PyWD40-192
		PyWD40-152			PyWD40-195
		PyWD40-166			PyWD40-198
		PyWD40-175			PyWD40-201
		PyWD40-193			PyWD40-202
		PyWD40-214			PyWD40-208
		PyWD40-217			PyWD40-213
		PyWD40-237			PyWD40-221
		PyWD40-253			PyWD40-222
Ⅲ	13	PyWD40-7			PyWD40-223
		PyWD40-26			PyWD40-238
		PyWD40-30			PyWD40-240
		PyWD40-44			PyWD40-246
		PyWD40-52			PyWD40-249
		PyWD40-67			PyWD40-257
		PyWD40-95	Ⅵ	57	PyWD40-2
		PyWD40-125			PyWD40-3
		PyWD40-135			PyWD40-8
		PyWD40-194			PyWD40-9
		PyWD40-216			PyWD40-14
		PyWD40-236			PyWD40-15
		PyWD40-254			PyWD40-17
Ⅴ	49	PyWD40-1			PyWD40-19
		PyWD40-29			PyWD40-23
		PyWD40-37			PyWD40-24
		PyWD40-39			PyWD40-25
		PyWD40-41			PyWD40-33
		PyWD40-50			PyWD40-34
		PyWD40-51			PyWD40-40
		PyWD40-54			PyWD40-45
		PyWD40-55			PyWD40-48
		PyWD40-61			PyWD40-58
		PyWD40-62			PyWD40-68
		PyWD40-71			PyWD40-69
		PyWD40-73			PyWD40-70
		PyWD40-75			PyWD40-79
		PyWD40-81			PyWD40-84
		PyWD40-83			PyWD40-92
		PyWD40-88			PyWD40-96
		PyWD40-91			PyWD40-99
		PyWD40-93			PyWD40-113
		PyWD40-103			PyWD40-116
		PyWD40-107			PyWD40-123
		PyWD40-109			PyWD40-124
		PyWD40-117			PyWD40-128
		PyWD40-118			PyWD40-129
		PyWD40-131			PyWD40-130
		PyWD40-134			PyWD40-133
		PyWD40-148			PyWD40-136
		PyWD40-149			PyWD40-142
		PyWD40-167			PyWD40-145
		PyWD40-171			PyWD40-156
		PyWD40-176			PyWD40-159
		PyWD40-179			PyWD40-162
		PyWD40-182			PyWD40-168
		PyWD40-185			PyWD40-170
		PyWD40-197			PyWD40-177
		PyWD40-199			PyWD40-178
		PyWD40-204			PyWD40-180
		PyWD40-206			PyWD40-181
		PyWD40-209			PyWD40-200
		PyWD40-211			PyWD40-203
		PyWD40-227			PyWD40-215
		PyWD40-230			PyWD40-218
		PyWD40-242			PyWD40-220
		PyWD40-243			PyWD40-224
		PyWD40-244			PyWD40-225
		PyWD40-251			PyWD40-228
		PyWD40-252			PyWD40-245
		PyWD40-255			PyWD40-247
		PyWD40-256			PyWD40-248
Ⅶ	34	PyWD40-5			PyWD40-250
		PyWD40-20	Ⅷ	33	PyWD40-6
		PyWD40-21			PyWD40-10
		PyWD40-31			PyWD40-12
		PyWD40-42			PyWD40-38
		PyWD40-47			PyWD40-64
		PyWD40-60			PyWD40-66
		PyWD40-72			PyWD40-98
		PyWD40-74			PyWD40-106
		PyWD40-76			PyWD40-108
		PyWD40-80			PyWD40-110
		PyWD40-85			PyWD40-111
		PyWD40-87			PyWD40-120
		PyWD40-94			PyWD40-122
		PyWD40-97			PyWD40-126
		PyWD40-100			PyWD40-138
		PyWD40-101			PyWD40-147
		PyWD40-102			PyWD40-150
		PyWD40-112			PyWD40-155
		PyWD40-132			PyWD40-157
		PyWD40-141			PyWD40-160
		PyWD40-146			PyWD40-173
		PyWD40-153			PyWD40-174
		PyWD40-154			PyWD40-187
		PyWD40-158			PyWD40-189
		PyWD40-169			PyWD40-205
		PyWD40-172			PyWD40-210
		PyWD40-183			PyWD40-212
		PyWD40-184			PyWD40-219
		PyWD40-186			PyWD40-229
		PyWD40-196			PyWD40-231
		PyWD40-207			PyWD40-235
		PyWD40-232			PyWD40-239
		PyWD40-258			PyWD40-241
