# Supplementary material for: Genome-wide identification and salt stress response analysis of the WD40 protein family in Populus yunnanensis
Source: BMC Genomics. 2026 Jan 23;27:207. doi: 10.1186/s12864-026-12560-x (PMC12911239; doi:10.1186/s12864-026-12560-x)
Supplement: Supplementary file 5 — Supplementary Material 5. [file 12864_2026_12560_MOESM5_ESM.xlsx]

## Sheet: Sheet1
Table S3. Collinearity pairs of WD40 genes from P.yunnanensis and A.thaliana
Chromosome	gene1	WD40	Chromosome	gene2	p-value
Py-LG01	Py-Poyun00457.t1	PyWD40-3	At-Chr1	At-AT1G80670.1	0
Py-LG01	Py-Poyun00457.t1	PyWD40-3	At-Chr1	At-AT1G15850.1	1e-65
Py-LG01	Py-Poyun00746.t1	PyWD40-6	At-Chr5	At-AT5G07590.1	0
Py-LG01	Py-Poyun00814.t1	PyWD40-7	At-Chr1	At-AT1G64610.1	0
Py-LG01	Py-Poyun00814.t1	PyWD40-7	At-Chr5	At-AT5G42010.1	4e-179
Py-LG01	Py-Poyun00814.t1	PyWD40-7	At-Chr5	At-AT5G24320.2	2e-180
Py-LG01	Py-Poyun00900.t1	PyWD40-8	At-Chr2	At-AT2G46340.1	0
Py-LG01	Py-Poyun00900.t1	PyWD40-8	At-Chr4	At-AT4G11110.1	0
Py-LG01	Py-Poyun01093.t1	PyWD40-10	At-Chr4	At-AT4G11920.1	0
Py-LG01	Py-Poyun01093.t1	PyWD40-10	At-Chr4	At-AT4G22910.1	0
Py-LG01	Py-Poyun01755.t1	PyWD40-11	At-Chr1	At-AT1G15440.1	0
Py-LG01	Py-Poyun01768.t1	PyWD40-12	At-Chr1	At-AT1G15470.1	0
Py-LG01	Py-Poyun01768.t1	PyWD40-12	At-Chr1	At-AT1G52730.1	0
Py-LG01	Py-Poyun01768.t1	PyWD40-12	At-Chr3	At-AT3G15610.1	0
Py-LG01	Py-Poyun02184.t1	PyWD40-15	At-Chr1	At-AT1G08190.1	0
Py-LG01	Py-Poyun02714.t1	PyWD40-17	At-Chr3	At-AT3G63460.1	0
Py-LG01	Py-Poyun03087.t1	PyWD40-19	At-Chr1	At-AT1G49910.1	0
Py-LG01	Py-Poyun03087.t1	PyWD40-19	At-Chr3	At-AT3G19590.1	0
Py-LG01	Py-Poyun03587.t1	PyWD40-22	At-Chr3	At-AT3G27640.1	0
Py-LG01	Py-Poyun03591.t1	PyWD40-23	At-Chr5	At-AT5G14530.1	0
Py-LG01	Py-Poyun04097.t1	PyWD40-25	At-Chr1	At-AT1G53090.1	0
Py-LG01	Py-Poyun04097.t1	PyWD40-25	At-Chr3	At-AT3G15354.1	0
Py-LG01	Py-Poyun04131.t1	PyWD40-26	At-Chr3	At-AT3G15470.1	0
Py-LG01	Py-Poyun04214.t1	PyWD40-27	At-Chr5	At-AT5G54520.1	0
Py-LG01	Py-Poyun04247.t1	PyWD40-28	At-Chr3	At-AT3G20740.1	0
Py-LG01	Py-Poyun04764.t1	PyWD40-30	At-Chr5	At-AT5G56130.1	0
Py-LG01	Py-Poyun04773.t1	PyWD40-31	At-Chr1	At-AT1G55680.1	0
Py-LG01	Py-Poyun04773.t1	PyWD40-31	At-Chr3	At-AT3G13340.1	0
Py-LG01	Py-Poyun04773.t1	PyWD40-31	At-Chr5	At-AT5G56190.2	0
Py-LG02	Py-Poyun04963.t1	PyWD40-32	At-Chr5	At-AT5G25150.1	0
Py-LG02	Py-Poyun05015.t1	PyWD40-33	At-Chr1	At-AT1G80490.2	0
Py-LG02	Py-Poyun05117.t1	PyWD40-36	At-Chr4	At-AT4G32551.2	3e-50
Py-LG02	Py-Poyun05117.t1	PyWD40-36	At-Chr5	At-AT5G25150.1	7e-20
Py-LG02	Py-Poyun06131.t1	PyWD40-38	At-Chr4	At-AT4G29380.1	0
Py-LG02	Py-Poyun06144.t1	PyWD40-39	At-Chr2	At-AT2G19520.1	0
Py-LG02	Py-Poyun06144.t1	PyWD40-39	At-Chr4	At-AT4G29730.1	0
Py-LG02	Py-Poyun06199.t1	PyWD40-40	At-Chr4	At-AT4G29830.1	0
Py-LG02	Py-Poyun06355.t1	PyWD40-41	At-Chr2	At-AT2G37160.2	0
Py-LG02	Py-Poyun06355.t1	PyWD40-41	At-Chr3	At-AT3G53390.1	0
Py-LG02	Py-Poyun06658.t1	PyWD40-43	At-Chr3	At-AT3G09080.1	0
Py-LG02	Py-Poyun06783.t1	PyWD40-44	At-Chr5	At-AT5G02430.1	0
Py-LG02	Py-Poyun06973.t1	PyWD40-45	At-Chr3	At-AT3G15880.2	0
Py-LG02	Py-Poyun07194.t1	PyWD40-46	At-Chr2	At-AT2G41500.1	0
Py-LG03	Py-Poyun08219.t1	PyWD40-51	At-Chr2	At-AT2G16780.1	0
Py-LG03	Py-Poyun08219.t1	PyWD40-51	At-Chr4	At-AT4G35050.1	0
Py-LG03	Py-Poyun08357.t1	PyWD40-52	At-Chr2	At-AT2G16405.1	0
Py-LG03	Py-Poyun08421.t1	PyWD40-53	At-Chr4	At-AT4G34460.1	0
Py-LG03	Py-Poyun08457.t1	PyWD40-54	At-Chr3	At-AT3G18860.1	0
Py-LG03	Py-Poyun08477.t1	PyWD40-55	At-Chr1	At-AT1G49450.1	0
Py-LG03	Py-Poyun08477.t1	PyWD40-55	At-Chr3	At-AT3G18950.1	0
Py-LG03	Py-Poyun08477.t1	PyWD40-55	At-Chr4	At-AT4G34380.1	5e-180
Py-LG04	Py-Poyun10673.t1	PyWD40-64	At-Chr3	At-AT3G62770.1	0
Py-LG04	Py-Poyun10691.t1	PyWD40-65	At-Chr2	At-AT2G47790.1	0
Py-LG04	Py-Poyun10857.t1	PyWD40-66	At-Chr4	At-AT4G01860.1	0
Py-LG04	Py-Poyun11008.t1	PyWD40-68	At-Chr2	At-AT2G46560.1	0
Py-LG04	Py-Poyun11256.t1	PyWD40-69	At-Chr2	At-AT2G45540.2	0
Py-LG04	Py-Poyun11256.t1	PyWD40-69	At-Chr3	At-AT3G60920.1	0
Py-LG04	Py-Poyun11451.t1	PyWD40-71	At-Chr2	At-AT2G26490.1	0
Py-LG04	Py-Poyun11451.t1	PyWD40-71	At-Chr3	At-AT3G18950.1	9e-165
Py-LG04	Py-Poyun11838.t1	PyWD40-76	At-Chr1	At-AT1G36070.1	0
Py-LG04	Py-Poyun11838.t1	PyWD40-76	At-Chr1	At-AT1G78070.1	0
Py-LG04	Py-Poyun12329.t1	PyWD40-79	At-Chr1	At-AT1G03060.1	0
Py-LG04	Py-Poyun12329.t1	PyWD40-79	At-Chr4	At-AT4G02660.1	0
Py-LG04	Py-Poyun12699.t1	PyWD40-82	At-Chr1	At-AT1G76260.1	0
Py-LG04	Py-Poyun12699.t1	PyWD40-82	At-Chr1	At-AT1G20540.1	0
Py-LG05	Py-Poyun13258.t1	PyWD40-84	At-Chr1	At-AT1G03060.1	0
Py-LG05	Py-Poyun13258.t1	PyWD40-84	At-Chr4	At-AT4G02660.1	0
Py-LG05	Py-Poyun13292.t1	PyWD40-85	At-Chr1	At-AT1G03110.1	0
Py-LG05	Py-Poyun13953.t1	PyWD40-90	At-Chr5	At-AT5G67320.1	0
Py-LG05	Py-Poyun14057.t1	PyWD40-91	At-Chr3	At-AT3G50390.1	0
Py-LG05	Py-Poyun14057.t1	PyWD40-91	At-Chr3	At-AT3G18950.1	2e-162
Py-LG05	Py-Poyun14896.t1	PyWD40-96	At-Chr3	At-AT3G05090.1	0
Py-LG05	Py-Poyun14939.t1	PyWD40-97	At-Chr1	At-AT1G54710.1	0
Py-LG05	Py-Poyun15101.t1	PyWD40-99	At-Chr3	At-AT3G16830.1	0
Py-LG05	Py-Poyun15101.t1	PyWD40-99	At-Chr5	At-AT5G27030.2	0
Py-LG06	Py-Poyun15420.t1	PyWD40-101	At-Chr3	At-AT3G16650.1	0
Py-LG06	Py-Poyun15420.t1	PyWD40-101	At-Chr4	At-AT4G15900.1	0
Py-LG06	Py-Poyun15770.t1	PyWD40-103	At-Chr1	At-AT1G24530.1	7e-177
Py-LG06	Py-Poyun15922.t1	PyWD40-105	At-Chr1	At-AT1G04510.1	0
Py-LG06	Py-Poyun15922.t1	PyWD40-105	At-Chr2	At-AT2G33340.1	0
Py-LG06	Py-Poyun16687.t1	PyWD40-109	At-Chr5	At-AT5G49430.1	0
Py-LG07	Py-Poyun18356.t1	PyWD40-120	At-Chr1	At-AT1G15470.1	0
Py-LG07	Py-Poyun18356.t1	PyWD40-120	At-Chr1	At-AT1G52730.1	0
Py-LG07	Py-Poyun18356.t1	PyWD40-120	At-Chr3	At-AT3G15610.1	0
Py-LG07	Py-Poyun18365.t1	PyWD40-121	At-Chr1	At-AT1G15440.1	0
Py-LG07	Py-Poyun18967.t1	PyWD40-122	At-Chr4	At-AT4G22910.1	0
Py-LG07	Py-Poyun18967.t1	PyWD40-122	At-Chr4	At-AT4G11920.1	0
Py-LG07	Py-Poyun19105.t1	PyWD40-123	At-Chr4	At-AT4G11270.1	0
Py-LG07	Py-Poyun19149.t1	PyWD40-124	At-Chr2	At-AT2G46340.1	0
Py-LG07	Py-Poyun19149.t1	PyWD40-124	At-Chr4	At-AT4G11110.1	0
Py-LG07	Py-Poyun19544.t1	PyWD40-128	At-Chr1	At-AT1G80670.1	0
Py-LG07	Py-Poyun19544.t1	PyWD40-128	At-Chr1	At-AT1G15850.1	3e-66
Py-LG08	Py-Poyun19991.t1	PyWD40-132	At-Chr1	At-AT1G55680.1	0
Py-LG08	Py-Poyun19991.t1	PyWD40-132	At-Chr3	At-AT3G13340.1	0
Py-LG08	Py-Poyun19991.t1	PyWD40-132	At-Chr5	At-AT5G56190.2	0
Py-LG08	Py-Poyun20013.t1	PyWD40-133	At-Chr3	At-AT3G13290.1	0
Py-LG08	Py-Poyun20399.t1	PyWD40-135	At-Chr3	At-AT3G15470.1	0
Py-LG08	Py-Poyun20435.t1	PyWD40-136	At-Chr1	At-AT1G53090.1	0
Py-LG08	Py-Poyun20435.t1	PyWD40-136	At-Chr3	At-AT3G15354.1	0
Py-LG08	Py-Poyun20435.t1	PyWD40-136	At-Chr3	At-AT3G15354.1	0
Py-LG08	Py-Poyun20920.t1	PyWD40-138	At-Chr5	At-AT5G45760.1	8e-177
Py-LG08	Py-Poyun21117.t1	PyWD40-140	At-Chr1	At-AT1G11160.1	0
Py-LG08	Py-Poyun21117.t1	PyWD40-140	At-Chr1	At-AT1G61210.1	0
Py-LG08	Py-Poyun21138.t1	PyWD40-141	At-Chr4	At-AT4G21520.1	0
Py-LG09	Py-Poyun22608.t1	PyWD40-148	At-Chr5	At-AT5G49430.1	0
Py-LG09	Py-Poyun23268.t1	PyWD40-151	At-Chr1	At-AT1G04510.1	0
Py-LG09	Py-Poyun23268.t1	PyWD40-151	At-Chr2	At-AT2G33340.1	0
Py-LG09	Py-Poyun23794.t1	PyWD40-154	At-Chr3	At-AT3G16650.1	0
Py-LG09	Py-Poyun23794.t1	PyWD40-154	At-Chr4	At-AT4G15900.1	0
Py-LG10	Py-Poyun24087.t1	PyWD40-156	At-Chr5	At-AT5G27030.2	0
Py-LG10	Py-Poyun24241.t1	PyWD40-158	At-Chr1	At-AT1G54710.1	0
Py-LG10	Py-Poyun24786.t1	PyWD40-161	At-Chr5	At-AT5G16750.1	0
Py-LG10	Py-Poyun25188.t1	PyWD40-163	At-Chr1	At-AT1G71840.1	0
Py-LG10	Py-Poyun25281.t1	PyWD40-164	At-Chr2	At-AT2G43770.1	8e-93
Py-LG11	Py-Poyun25719.t1	PyWD40-166	At-Chr5	At-AT5G43920.1	0
Py-LG11	Py-Poyun26057.t1	PyWD40-168	At-Chr2	At-AT2G32950.1	0
Py-LG11	Py-Poyun26281.t1	PyWD40-172	At-Chr4	At-AT4G03020.1	0
Py-LG11	Py-Poyun26287.t1	PyWD40-173	At-Chr2	At-AT2G47990.1	0
Py-LG11	Py-Poyun26326.t1	PyWD40-174	At-Chr3	At-AT3G62770.1	0
Py-LG11	Py-Poyun26432.t1	PyWD40-176	At-Chr2	At-AT2G47410.1	0
Py-LG11	Py-Poyun26432.t1	PyWD40-176	At-Chr5	At-AT5G49430.1	0
Py-LG11	Py-Poyun26578.t1	PyWD40-177	At-Chr4	At-AT4G00800.1	0
Py-LG11	Py-Poyun26683.t1	PyWD40-178	At-Chr2	At-AT2G46340.1	0
Py-LG11	Py-Poyun26914.t1	PyWD40-180	At-Chr2	At-AT2G45540.2	0
Py-LG11	Py-Poyun26914.t1	PyWD40-180	At-Chr3	At-AT3G60920.1	0
Py-LG11	Py-Poyun27183.t1	PyWD40-182	At-Chr2	At-AT2G26490.1	0
Py-LG11	Py-Poyun27183.t1	PyWD40-182	At-Chr3	At-AT3G18950.1	3e-166
Py-LG12	Py-Poyun28547.t1	PyWD40-190	At-Chr1	At-AT1G71840.1	0
Py-LG13	Py-Poyun28974.t1	PyWD40-193	At-Chr4	At-AT4G28450.1	0
Py-LG13	Py-Poyun29891.t1	PyWD40-198	At-Chr5	At-AT5G67320.1	0
Py-LG13	Py-Poyun30331.t1	PyWD40-201	At-Chr3	At-AT3G49660.1	5e-179
Py-LG14	Py-Poyun30476.t1	PyWD40-203	At-Chr5	At-AT5G52250.1	2e-129
Py-LG14	Py-Poyun30476.t1	PyWD40-203	At-Chr5	At-AT5G23730.1	6e-150
Py-LG14	Py-Poyun30533.t1	PyWD40-204	At-Chr5	At-AT5G51980.2	0
Py-LG14	Py-Poyun30822.t1	PyWD40-206	At-Chr5	At-AT5G50970.1	0
Py-LG14	Py-Poyun31190.t1	PyWD40-209	At-Chr1	At-AT1G24130.1	1e-137
Py-LG14	Py-Poyun31509.t1	PyWD40-213	At-Chr1	At-AT1G18080.1	0
Py-LG14	Py-Poyun31509.t1	PyWD40-213	At-Chr1	At-AT1G48630.1	0
Py-LG14	Py-Poyun31509.t1	PyWD40-213	At-Chr3	At-AT3G18130.1	0
Py-LG14	Py-Poyun31513.t1	PyWD40-214	At-Chr3	At-AT3G18060.1	0
Py-LG14	Py-Poyun31814.t1	PyWD40-216	At-Chr5	At-AT5G24320.2	0
Py-LG14	Py-Poyun31814.t1	PyWD40-216	At-Chr5	At-AT5G53500.1	0
Py-LG15	Py-Poyun32038.t1	PyWD40-217	At-Chr4	At-AT4G28450.1	0
Py-LG15	Py-Poyun32813.t1	PyWD40-220	At-Chr5	At-AT5G15550.1	0
Py-LG16	Py-Poyun33617.t1	PyWD40-223	At-Chr5	At-AT5G25150.1	0
Py-LG16	Py-Poyun33651.t1	PyWD40-224	At-Chr1	At-AT1G80490.2	0
Py-LG16	Py-Poyun33766.t1	PyWD40-226	At-Chr4	At-AT4G32551.2	0
Py-LG16	Py-Poyun34648.t1	PyWD40-228	At-Chr3	At-AT3G15880.2	0
Py-LG17	Py-Poyun35523.t1	PyWD40-230	At-Chr2	At-AT2G37160.2	0
Py-LG17	Py-Poyun35523.t1	PyWD40-230	At-Chr3	At-AT3G53390.1	0
Py-LG18	Py-Poyun36448.t1	PyWD40-235	At-Chr3	At-AT3G49400.1	0
Py-LG18	Py-Poyun36778.t1	PyWD40-237	At-Chr3	At-AT3G18060.1	0
Py-LG18	Py-Poyun36783.t1	PyWD40-238	At-Chr1	At-AT1G48630.1	0
Py-LG18	Py-Poyun36783.t1	PyWD40-238	At-Chr1	At-AT1G18080.1	0
Py-LG18	Py-Poyun36783.t1	PyWD40-238	At-Chr3	At-AT3G18130.1	0
Py-LG18	Py-Poyun36884.t1	PyWD40-239	At-Chr1	At-AT1G49040.1	0
Py-LG18	Py-Poyun37054.t1	PyWD40-242	At-Chr1	At-AT1G24130.1	1e-130
Py-LG18	Py-Poyun37368.t1	PyWD40-243	At-Chr5	At-AT5G50970.1	0
Py-LG18	Py-Poyun37635.t1	PyWD40-244	At-Chr5	At-AT5G51980.2	0
Py-LG18	Py-Poyun37688.t1	PyWD40-245	At-Chr5	At-AT5G52250.1	7e-133
Py-LG18	Py-Poyun37688.t1	PyWD40-245	At-Chr5	At-AT5G23730.1	1e-150
Py-LG19	Py-Poyun37843.t1	PyWD40-247	At-Chr1	At-AT1G08190.1	0
Py-LG19	Py-Poyun38349.t1	PyWD40-248	At-Chr3	At-AT3G63460.1	0
Py-LG19	Py-Poyun38688.t1	PyWD40-250	At-Chr1	At-AT1G49910.1	0
Py-LG19	Py-Poyun38688.t1	PyWD40-250	At-Chr3	At-AT3G19590.1	0
Py-LG19	Py-Poyun38885.t1	PyWD40-251	At-Chr1	At-AT1G49450.1	0
Py-LG19	Py-Poyun38885.t1	PyWD40-251	At-Chr3	At-AT3G18950.1	0
Py-LG19	Py-Poyun38911.t1	PyWD40-252	At-Chr3	At-AT3G18860.1	0
Py-LG19	Py-Poyun38943.t1	PyWD40-253	At-Chr4	At-AT4G34460.1	0
Py-LG19	Py-Poyun39003.t1	PyWD40-254	At-Chr2	At-AT2G16405.1	6e-156
Py-LG19	Py-Poyun39136.t1	PyWD40-255	At-Chr2	At-AT2G16780.1	0
Py-LG19	Py-Poyun39136.t1	PyWD40-257	At-Chr4	At-AT4G35050.1	0
Py-LG19	Py-Poyun39226.t1	PyWD40-257	At-Chr3	At-AT3G44530.1	0
Py-LG19	Py-Poyun39333.t1	PyWD40-258	At-Chr5	At-AT5G21040.1	0
