# Supplementary material for: Genome-wide identification and salt stress response analysis of the WD40 protein family in Populus yunnanensis
Source: BMC Genomics. 2026 Jan 23;27:207. doi: 10.1186/s12864-026-12560-x (PMC12911239; doi:10.1186/s12864-026-12560-x)
Supplement: Supplementary file 6 — Supplementary Material 6. [file 12864_2026_12560_MOESM6_ESM.xlsx]

## Sheet: Sheet1
Table S4. Collinearity pairs of WD40 genes from P.yunnanensis.
gene1	PyWD40_gene1	gene2	PyWD40_gene2	p-value
Poyun00467	PyWD40-4	Poyun10283	PyWD40-59	0
Poyun00814	PyWD40-7	Poyun11002	PyWD40-67	0
Poyun12596	PyWD40-81	Poyun13009	PyWD40-83	0
Poyun12329	PyWD40-79	Poyun13258	PyWD40-84	0
Poyun12238	PyWD40-77	Poyun13342	PyWD40-86	0
Poyun11750	PyWD40-75	Poyun13808	PyWD40-88	5e-34
Poyun08477	PyWD40-55	Poyun14057	PyWD40-91	2e-178
Poyun10673	PyWD40-64	Poyun15045	PyWD40-98	0
Poyun07710	PyWD40-48	Poyun17872	PyWD40-116	0
Poyun05204	PyWD40-37	Poyun18265	PyWD40-118	6e-78
Poyun01819	PyWD40-13	Poyun18316	PyWD40-119	0
Poyun01768	PyWD40-12	Poyun18356	PyWD40-120	0
Poyun01755	PyWD40-11	Poyun18365	PyWD40-121	0
Poyun01093	PyWD40-10	Poyun18967	PyWD40-122	0
Poyun00943	PyWD40-9	Poyun19105	PyWD40-123	0
Poyun00900	PyWD40-8	Poyun19149	PyWD40-124	0
Poyun00814	PyWD40-7	Poyun19218	PyWD40-125	0
Poyun11002	PyWD40-67	Poyun19218	PyWD40-125	0
Poyun00746	PyWD40-6	Poyun19276	PyWD40-126	0
Poyun00467	PyWD40-4	Poyun19533	PyWD40-127	0
Poyun10283	PyWD40-59	Poyun19533	PyWD40-127	0
Poyun00457	PyWD40-3	Poyun19544	PyWD40-128	0
Poyun00272	PyWD40-2	Poyun19713	PyWD40-129	0
Poyun00230	PyWD40-1	Poyun19757	PyWD40-131	0
Poyun04773	PyWD40-31	Poyun19991	PyWD40-132	0
Poyun04659	PyWD40-29	Poyun20069	PyWD40-134	2e-133
Poyun04131	PyWD40-26	Poyun20399	PyWD40-135	0
Poyun04097	PyWD40-25	Poyun20435	PyWD40-136	0
Poyun09470	PyWD40-56	Poyun20943	PyWD40-139	0
Poyun10044	PyWD40-58	Poyun21465	PyWD40-142	0
Poyun17805	PyWD40-115	Poyun21574	PyWD40-143	0
Poyun17551	PyWD40-113	Poyun21817	PyWD40-145	0
Poyun17550	PyWD40-112	Poyun21818	PyWD40-146	0
Poyun17261	PyWD40-111	Poyun22099	PyWD40-147	0
Poyun16687	PyWD40-109	Poyun22608	PyWD40-148	0
Poyun16276	PyWD40-107	Poyun22966	PyWD40-149	0
Poyun16274	PyWD40-106	Poyun22967	PyWD40-150	0
Poyun15922	PyWD40-105	Poyun23268	PyWD40-151	0
Poyun15907	PyWD40-104	Poyun23280	PyWD40-152	0
Poyun15512	PyWD40-102	Poyun23525	PyWD40-153	0
Poyun15420	PyWD40-101	Poyun23794	PyWD40-154	0
Poyun15101	PyWD40-99	Poyun24087	PyWD40-156	0
Poyun10673	PyWD40-64	Poyun24149	PyWD40-157	6e-177
Poyun15045	PyWD40-98	Poyun24149	PyWD40-157	0
Poyun14939	PyWD40-97	Poyun24241	PyWD40-158	0
Poyun14896	PyWD40-96	Poyun24286	PyWD40-159	0
Poyun10044	PyWD40-58	Poyun26057	PyWD40-168	0
Poyun21465	PyWD40-142	Poyun26057	PyWD40-168	0
Poyun10528	PyWD40-62	Poyun26235	PyWD40-171	0
Poyun23525	PyWD40-153	Poyun26281	PyWD40-172	0
Poyun10673	PyWD40-64	Poyun26326	PyWD40-174	0
Poyun15045	PyWD40-98	Poyun26326	PyWD40-174	0
Poyun24149	PyWD40-157	Poyun26326	PyWD40-174	1e-176
Poyun10691	PyWD40-65	Poyun26343	PyWD40-175	0
Poyun16687	PyWD40-109	Poyun26432	PyWD40-176	0
Poyun00900	PyWD40-8	Poyun26683	PyWD40-178	0
Poyun19149	PyWD40-124	Poyun26683	PyWD40-178	0
Poyun11256	PyWD40-69	Poyun26914	PyWD40-180	0
Poyun11277	PyWD40-70	Poyun26947	PyWD40-181	0
Poyun08477	PyWD40-55	Poyun27183	PyWD40-182	0
Poyun11451	PyWD40-71	Poyun27183	PyWD40-182	0
Poyun14057	PyWD40-91	Poyun27183	PyWD40-182	4e-180
Poyun11518	PyWD40-72	Poyun27279	PyWD40-183	4e-74
Poyun11600	PyWD40-73	Poyun27403	PyWD40-185	0
Poyun03185	PyWD40-20	Poyun27631	PyWD40-186	0
Poyun24500	PyWD40-160	Poyun27807	PyWD40-187	0
Poyun25188	PyWD40-163	Poyun28547	PyWD40-190	0
Poyun25281	PyWD40-164	Poyun28629	PyWD40-191	1e-96
Poyun25281	PyWD40-164	Poyun28659	PyWD40-192	5e-94
Poyun14796	PyWD40-95	Poyun29223	PyWD40-194	0
Poyun14762	PyWD40-94	Poyun29250	PyWD40-196	0
Poyun14619	PyWD40-93	Poyun29381	PyWD40-197	0
Poyun13953	PyWD40-90	Poyun29891	PyWD40-198	0
Poyun11451	PyWD40-71	Poyun30065	PyWD40-199	4e-180
Poyun14057	PyWD40-91	Poyun30065	PyWD40-199	0
Poyun27183	PyWD40-182	Poyun30065	PyWD40-199	0
Poyun14231	PyWD40-92	Poyun30331	PyWD40-201	2e-16
Poyun00814	PyWD40-7	Poyun31814	PyWD40-216	0
Poyun11002	PyWD40-67	Poyun31814	PyWD40-216	0
Poyun19218	PyWD40-125	Poyun31814	PyWD40-216	0
Poyun28974	PyWD40-193	Poyun32038	PyWD40-217	0
Poyun04963	PyWD40-32	Poyun33617	PyWD40-223	0
Poyun05015	PyWD40-33	Poyun33651	PyWD40-224	0
Poyun05117	PyWD40-36	Poyun33766	PyWD40-226	0
Poyun06144	PyWD40-39	Poyun34148	PyWD40-227	0
Poyun06973	PyWD40-45	Poyun34648	PyWD40-228	0
Poyun06355	PyWD40-41	Poyun35523	PyWD40-230	0
Poyun00814	PyWD40-7	Poyun36485	PyWD40-236	0
Poyun11002	PyWD40-67	Poyun36485	PyWD40-236	0
Poyun19218	PyWD40-125	Poyun36485	PyWD40-236	0
Poyun31814	PyWD40-216	Poyun36485	PyWD40-236	0
Poyun31513	PyWD40-214	Poyun36778	PyWD40-237	0
Poyun31509	PyWD40-213	Poyun36783	PyWD40-238	0
Poyun31425	PyWD40-212	Poyun36884	PyWD40-239	0
Poyun31200	PyWD40-210	Poyun37040	PyWD40-241	0
Poyun31190	PyWD40-209	Poyun37054	PyWD40-242	0
Poyun30822	PyWD40-206	Poyun37368	PyWD40-243	0
Poyun30533	PyWD40-204	Poyun37635	PyWD40-244	0
Poyun30476	PyWD40-203	Poyun37688	PyWD40-245	0
Poyun02184	PyWD40-15	Poyun37843	PyWD40-247	0
Poyun02714	PyWD40-17	Poyun38349	PyWD40-248	0
Poyun02740	PyWD40-18	Poyun38373	PyWD40-249	2e-60
Poyun03087	PyWD40-19	Poyun38688	PyWD40-250	0
Poyun08477	PyWD40-55	Poyun38885	PyWD40-251	0
Poyun11451	PyWD40-71	Poyun38885	PyWD40-251	0
Poyun14057	PyWD40-91	Poyun38885	PyWD40-251	0
Poyun27183	PyWD40-182	Poyun38885	PyWD40-251	0
Poyun30065	PyWD40-199	Poyun38885	PyWD40-251	0
Poyun08457	PyWD40-54	Poyun38911	PyWD40-252	0
Poyun08421	PyWD40-53	Poyun38943	PyWD40-253	0
Poyun08357	PyWD40-52	Poyun39003	PyWD40-254	0
Poyun08219	PyWD40-51	Poyun39136	PyWD40-255	0
Poyun08183	PyWD40-50	Poyun39176	PyWD40-256	0
Poyun08098	PyWD40-49	Poyun39226	PyWD40-257	0
