# Supplementary material for: Genome-wide identification and salt stress response analysis of the WD40 protein family in Populus yunnanensis
Source: BMC Genomics. 2026 Jan 23;27:207. doi: 10.1186/s12864-026-12560-x (PMC12911239; doi:10.1186/s12864-026-12560-x)
Supplement: Supplementary file 7 — Supplementary Material 7. [file 12864_2026_12560_MOESM7_ESM.xlsx]

## Sheet: TBtools.kaks.tab
Table S5. KA/KS values of P.yunnanensis WD40s.
Seq_1	PyWD40_Seq_1	Seq_2	PyWD40_Seq_2	Ka	Ks	Ka_Ks	EffectiveLen	AverageS-sites	AverageN-sites	cN	cS	pN	pS
Poyun00467	PyWD40-4	Poyun10283	PyWD40-59	0.215551	1.13036	0.190693	2301	516.833	1784.17	334.25	301.75	0.187342	0.583844
Poyun00814	PyWD40-7	Poyun11002	PyWD40-67	0.342398	1.36583	0.250688	2160	486.917	1673.08	459.917	306.083	0.274892	0.628615
Poyun12596	PyWD40-81	Poyun13009	PyWD40-83	0.0553598	0.284153	0.194824	1332	310.75	1021.25	54.5	73.5	0.053366	0.236525
Poyun12329	PyWD40-79	Poyun13258	PyWD40-84	0.0405212	0.212866	0.19036	10779	2487.08	8291.92	327.083	460.917	0.039446	0.185324
Poyun12238	PyWD40-77	Poyun13342	PyWD40-86	0.0563428	0.232559	0.242273	1740	395.083	1344.92	73	79	0.0542785	0.199958
Poyun11750	PyWD40-75	Poyun13808	PyWD40-88	0.180743	0.402184	0.449404	267	60.5	206.5	33.1667	18.8333	0.160613	0.311295
Poyun08477	PyWD40-55	Poyun14057	PyWD40-91	0.332683	3.35904	0.0990411	1305	301.083	1003.92	269.75	223.25	0.268698	0.741489
Poyun10673	PyWD40-64	Poyun15045	PyWD40-98	0.282465	2.08669	0.135365	1137	265.667	871.333	205.083	186.917	0.235367	0.703576
Poyun07710	PyWD40-48	Poyun17872	PyWD40-116	0.0373654	0.281568	0.132705	2175	487.75	1687.25	61.5	114.5	0.0364498	0.234751
Poyun05204	PyWD40-37	Poyun18265	PyWD40-118	0.641369	2.31099	0.277529	1293	304.417	988.583	426.167	217.833	0.431088	0.715576
Poyun01819	PyWD40-13	Poyun18316	PyWD40-119	0.0178238	0.202599	0.0879757	2733	618.167	2114.83	37.25	109.75	0.0176137	0.177541
Poyun01768	PyWD40-12	Poyun18356	PyWD40-120	0.0270158	0.180706	0.149502	1050	239.75	810.25	21.5	38.5	0.026535	0.160584
Poyun01755	PyWD40-11	Poyun18365	PyWD40-121	0.0236103	0.257593	0.0916576	2667	616.167	2050.83	47.6667	134.333	0.0232426	0.218015
Poyun01093	PyWD40-10	Poyun18967	PyWD40-122	0.0403736	0.223809	0.180393	1476	356.583	1119.42	44	69	0.0393062	0.193503
Poyun00943	PyWD40-9	Poyun19105	PyWD40-123	0.0722705	0.215834	0.334843	4533	1059.25	3473.75	239.333	198.667	0.0688977	0.187554
Poyun00900	PyWD40-8	Poyun19149	PyWD40-124	0.0726345	0.220786	0.328982	3207	712.833	2494.17	172.667	136.333	0.0692282	0.191256
Poyun00814	PyWD40-7	Poyun19218	PyWD40-125	0.076227	0.254886	0.299063	2229	504.417	1724.58	125	109	0.0724813	0.216091
Poyun11002	PyWD40-67	Poyun19218	PyWD40-125	0.328055	1.29412	0.253497	2175	487.75	1687.25	448.333	300.667	0.265718	0.616436
Poyun00746	PyWD40-6	Poyun19276	PyWD40-126	0.0219989	0.238666	0.0921744	1374	313.083	1060.92	23	64	0.0216794	0.204418
Poyun00467	PyWD40-4	Poyun19533	PyWD40-127	0.0339896	0.224405	0.151466	2319	528.5	1790.5	59.5	102.5	0.0332309	0.193945
Poyun10283	PyWD40-59	Poyun19533	PyWD40-127	0.212441	1.14166	0.18608	2322	519.333	1802.67	333.5	304.5	0.185004	0.586329
Poyun00457	PyWD40-3	Poyun19544	PyWD40-128	0.031461	0.292124	0.107698	1047	235.583	811.417	25	57	0.0308103	0.241953
Poyun00272	PyWD40-2	Poyun19713	PyWD40-129	0.0526715	0.25745	0.20459	2247	507.083	1739.92	88.5	110.5	0.0508645	0.217913
Poyun00230	PyWD40-1	Poyun19757	PyWD40-131	0.0334836	0.246087	0.136064	1236	274.083	961.917	31.5	57.5	0.0327471	0.20979
Poyun04773	PyWD40-31	Poyun19991	PyWD40-132	0.0266914	0.214671	0.124337	1335	305.333	1029.67	27	57	0.0262221	0.186681
Poyun04659	PyWD40-29	Poyun20069	PyWD40-134	0.152177	0.393169	0.387052	840	192	648	89.25	58.75	0.137731	0.30599
Poyun04131	PyWD40-26	Poyun20399	PyWD40-135	0.0653823	0.247709	0.263948	2778	620.583	2157.42	135.083	130.917	0.0626135	0.210957
Poyun04097	PyWD40-25	Poyun20435	PyWD40-136	0.0519206	0.171405	0.302912	2709	602.583	2106.42	105.667	92.3333	0.0501642	0.153229
Poyun09470	PyWD40-56	Poyun20943	PyWD40-139	0.0180043	0.354016	0.0508574	954	223.25	730.75	13	63	0.0177899	0.282195
Poyun10044	PyWD40-58	Poyun21465	PyWD40-142	0.0805368	0.314389	0.256169	1542	339.417	1202.58	91.8333	87.1667	0.0763634	0.256813
Poyun17805	PyWD40-115	Poyun21574	PyWD40-143	0.0462071	0.228256	0.202435	2241	530.167	1710.83	76.6667	104.333	0.0448125	0.196793
Poyun17551	PyWD40-113	Poyun21817	PyWD40-145	0.0390098	0.205773	0.189577	1608	358.417	1249.58	47.5	64.5	0.0380127	0.179958
Poyun17550	PyWD40-112	Poyun21818	PyWD40-146	0.0569328	0.240643	0.236586	1152	270.417	881.583	48.3333	55.6667	0.0548256	0.205855
Poyun17261	PyWD40-111	Poyun22099	PyWD40-147	0.0146268	0.216892	0.0674382	1455	350.417	1104.58	16	66	0.0144851	0.188347
Poyun16687	PyWD40-109	Poyun22608	PyWD40-148	0.060074	0.182432	0.329295	5127	1151.67	3975.33	229.5	186.5	0.057731	0.161939
Poyun16276	PyWD40-107	Poyun22966	PyWD40-149	0.0197155	0.36216	0.0544387	870	201.917	668.083	13	58	0.0194587	0.287247
Poyun16274	PyWD40-106	Poyun22967	PyWD40-150	0.0231206	0.285948	0.0808558	978	231.333	746.667	17	55	0.0227679	0.237752
Poyun15922	PyWD40-105	Poyun23268	PyWD40-151	0.0264495	0.19806	0.133543	1572	379.167	1192.83	31	66	0.0259885	0.174066
Poyun15907	PyWD40-104	Poyun23280	PyWD40-152	0.0255025	0.262255	0.0972429	1722	366	1356	34	81	0.0250737	0.221311
Poyun15512	PyWD40-102	Poyun23525	PyWD40-153	0.0532169	0.221073	0.24072	1167	271.583	895.417	46	52	0.0513727	0.19147
Poyun15420	PyWD40-101	Poyun23794	PyWD40-154	0.0509616	0.215182	0.23683	1389	323.417	1065.58	52.5	60.5	0.0492688	0.187065
Poyun15101	PyWD40-99	Poyun24087	PyWD40-156	0.0305883	0.245266	0.124715	3372	786.333	2585.67	77.5	164.5	0.0299729	0.209199
Poyun10673	PyWD40-64	Poyun24149	PyWD40-157	0.279237	2.90294	0.0961912	1137	269.167	867.833	202.333	197.667	0.233148	0.734365
Poyun15045	PyWD40-98	Poyun24149	PyWD40-157	0.0633387	0.305278	0.207479	1146	265.167	880.833	53.5	66.5	0.0607379	0.250786
Poyun14939	PyWD40-97	Poyun24241	PyWD40-158	0.0471037	0.215403	0.218677	2964	697	2267	103.5	130.5	0.0456551	0.187231
Poyun14896	PyWD40-96	Poyun24286	PyWD40-159	0.0266214	0.229694	0.115899	2283	543.333	1739.67	45.5	107.5	0.0261544	0.197853
Poyun10044	PyWD40-58	Poyun26057	PyWD40-168	0.165717	1.55462	0.106596	1587	347.25	1239.75	184.333	227.667	0.148686	0.655628
Poyun21465	PyWD40-142	Poyun26057	PyWD40-168	0.167905	1.65852	0.101238	1704	380.083	1323.92	199.167	253.833	0.150437	0.667836
Poyun10528	PyWD40-62	Poyun26235	PyWD40-171	0.00500784	0.272163	0.0184002	1038	236.583	801.417	4	54	0.00499116	0.228249
Poyun23525	PyWD40-153	Poyun26281	PyWD40-172	0.212557	1.44164	0.14744	1155	268.5	886.5	164.083	171.917	0.185091	0.640286
Poyun10673	PyWD40-64	Poyun26326	PyWD40-174	0.0502822	0.282223	0.178165	1314	316.75	997.25	48.5	74.5	0.0486337	0.235201
Poyun15045	PyWD40-98	Poyun26326	PyWD40-174	0.276017	2.33081	0.118421	1137	266.583	870.417	201	191	0.230924	0.716474
Poyun24149	PyWD40-157	Poyun26326	PyWD40-174	0.26249	NaN	NaN	1137	267.083	869.917	192.667	205.333	0.221477	0.768799
Poyun10691	PyWD40-65	Poyun26343	PyWD40-175	0.0434479	0.262323	0.165627	1134	257.5	876.5	37	57	0.0422133	0.221359
Poyun16687	PyWD40-109	Poyun26432	PyWD40-176	0.293335	1.15977	0.252925	4737	1064.83	3672.17	891.5	628.5	0.242772	0.590233
Poyun00900	PyWD40-8	Poyun26683	PyWD40-178	0.398727	1.54074	0.25879	3045	685.667	2359.33	729.667	448.333	0.309268	0.653865
Poyun19149	PyWD40-124	Poyun26683	PyWD40-178	0.397049	1.33114	0.298278	3021	679.25	2341.75	721.917	423.083	0.308281	0.622868
Poyun11256	PyWD40-69	Poyun26914	PyWD40-180	0.0429012	0.195266	0.219706	8946	2127	6819	284.333	365.667	0.0416972	0.171917
Poyun11277	PyWD40-70	Poyun26947	PyWD40-181	0.0432181	0.28701	0.150581	1302	301.917	1000.08	42	72	0.0419965	0.238476
Poyun08477	PyWD40-55	Poyun27183	PyWD40-182	0.280979	NaN	NaN	1329	309.5	1019.5	238.917	235.083	0.234347	0.759558
Poyun11451	PyWD40-71	Poyun27183	PyWD40-182	0.0436604	0.283952	0.15376	1452	332.083	1119.92	47.5	78.5	0.0424139	0.236386
Poyun14057	PyWD40-91	Poyun27183	PyWD40-182	0.348362	2.78703	0.124994	1377	316.25	1060.75	295.583	231.417	0.278655	0.731752
Poyun11518	PyWD40-72	Poyun27279	PyWD40-183	0.145023	0.399957	0.362596	756	170.167	585.833	77.25	52.75	0.131863	0.30999
Poyun11600	PyWD40-73	Poyun27403	PyWD40-185	0.0447034	0.244369	0.182934	2451	573	1878	81.5	119.5	0.0433972	0.208551
Poyun03185	PyWD40-20	Poyun27631	PyWD40-186	0.0514146	0.257394	0.199751	1641	383.25	1257.75	62.5	83.5	0.0496919	0.217873
Poyun24500	PyWD40-160	Poyun27807	PyWD40-187	0.0119859	0.0932086	0.128592	1365	313.75	1051.25	12.5	27.5	0.0118906	0.0876494
Poyun25188	PyWD40-163	Poyun28547	PyWD40-190	0.0365265	0.28024	0.13034	1167	269.417	897.583	32	63	0.0356513	0.233839
Poyun25281	PyWD40-164	Poyun28629	PyWD40-191	0.058123	0.248722	0.233687	459	98.4167	360.583	20.1667	20.8333	0.0559279	0.211685
Poyun25281	PyWD40-164	Poyun28659	PyWD40-192	0.0777079	0.243624	0.318966	459	97.75	361.25	26.6667	20.3333	0.0738178	0.208014
Poyun14796	PyWD40-95	Poyun29223	PyWD40-194	0.0834384	0.23475	0.355435	1959	426.667	1532.33	121	86	0.0789645	0.201563
Poyun14762	PyWD40-94	Poyun29250	PyWD40-196	0.0387211	0.207097	0.186971	1503	337.083	1165.92	44	61	0.0377385	0.180964
Poyun14619	PyWD40-93	Poyun29381	PyWD40-197	0.0279635	0.20554	0.136049	1431	319.833	1111.17	30.5	57.5	0.0274486	0.179781
Poyun13953	PyWD40-90	Poyun29891	PyWD40-198	0.029351	0.237061	0.123812	1719	364.083	1354.92	39	74	0.0287841	0.20325
Poyun11451	PyWD40-71	Poyun30065	PyWD40-199	0.337522	4.18722	0.0806076	1356	310.167	1045.83	284.25	231.75	0.271793	0.747179
Poyun14057	PyWD40-91	Poyun30065	PyWD40-199	0.0864052	0.303211	0.284967	1395	316.75	1078.25	88	79	0.0816137	0.249408
Poyun27183	PyWD40-182	Poyun30065	PyWD40-199	0.348492	2.07811	0.167697	1365	312.333	1052.67	293.417	219.583	0.278737	0.703042
Poyun14231	PyWD40-92	Poyun30331	PyWD40-201	0.865112	2.84868	0.303689	837	197.083	639.917	328.5	144.5	0.513348	0.733192
Poyun00814	PyWD40-7	Poyun31814	PyWD40-216	0.336653	1.50721	0.223361	2100	471.667	1628.33	441.667	306.333	0.271238	0.64947
Poyun11002	PyWD40-67	Poyun31814	PyWD40-216	0.293409	1.2761	0.229927	2133	472.667	1660.33	403.167	289.833	0.242823	0.613188
Poyun19218	PyWD40-125	Poyun31814	PyWD40-216	0.343733	1.45662	0.23598	2124	472.667	1651.33	455.333	303.667	0.275737	0.642454
Poyun28974	PyWD40-193	Poyun32038	PyWD40-217	0.0163468	0.241924	0.0675701	1356	304.667	1051.33	17	63	0.0161699	0.206783
Poyun04963	PyWD40-32	Poyun33617	PyWD40-223	0.0321304	0.189357	0.169681	2025	451.167	1573.83	49.5	75.5	0.0314519	0.167344
Poyun05015	PyWD40-33	Poyun33651	PyWD40-224	0.0928977	0.259894	0.357445	3252	739.833	2512.17	219.5	162.5	0.0873748	0.219644
Poyun05117	PyWD40-36	Poyun33766	PyWD40-226	0.0414034	0.224089	0.184763	2679	593.667	2085.33	84	115	0.0402813	0.193711
Poyun06144	PyWD40-39	Poyun34148	PyWD40-227	0.0557258	0.215437	0.258663	1494	342.667	1151.33	61.8333	64.1667	0.0537058	0.187257
Poyun06973	PyWD40-45	Poyun34648	PyWD40-228	0.0341282	0.227379	0.150094	3366	778.333	2587.67	86.3333	152.667	0.0333634	0.196146
Poyun06355	PyWD40-41	Poyun35523	PyWD40-230	0.0291476	0.181418	0.160665	1644	384.75	1259.25	36	62	0.0285884	0.161144
Poyun00814	PyWD40-7	Poyun36485	PyWD40-236	0.360805	1.45089	0.248679	2112	470.417	1641.58	470.167	301.833	0.28641	0.64163
Poyun11002	PyWD40-67	Poyun36485	PyWD40-236	0.300672	1.35869	0.221295	2136	471.083	1664.92	412.417	295.583	0.24771	0.627454
Poyun19218	PyWD40-125	Poyun36485	PyWD40-236	0.363697	1.34983	0.26944	2121	469.917	1651.08	475.833	294.167	0.288195	0.625998
Poyun31814	PyWD40-216	Poyun36485	PyWD40-236	0.0638388	0.255658	0.249704	2169	477.75	1691.25	103.5	103.5	0.0611973	0.216641
Poyun31513	PyWD40-214	Poyun36778	PyWD40-237	0.0300003	0.243512	0.123199	1827	432.833	1394.17	41	90	0.0294082	0.207932
Poyun31509	PyWD40-213	Poyun36783	PyWD40-238	0.0215769	0.272803	0.0790935	984	231.75	752.25	16	53	0.0212695	0.228695
Poyun31425	PyWD40-212	Poyun36884	PyWD40-239	0.0307331	0.209202	0.146906	3621	859.083	2761.92	83.1667	156.833	0.0301119	0.182559
Poyun31200	PyWD40-210	Poyun37040	PyWD40-241	0.0162251	0.224509	0.0722694	3654	850.417	2803.58	45	165	0.0160509	0.194023
Poyun31190	PyWD40-209	Poyun37054	PyWD40-242	0.0741626	0.251479	0.294906	1206	285.5	920.5	65	61	0.0706138	0.21366
Poyun30822	PyWD40-206	Poyun37368	PyWD40-243	0.0688977	0.302553	0.227721	1728	383.583	1344.42	88.5	95.5	0.0658278	0.248968
Poyun30533	PyWD40-204	Poyun37635	PyWD40-244	0.0492846	0.277136	0.177836	1338	310.75	1027.25	49	72	0.0477002	0.231698
Poyun30476	PyWD40-203	Poyun37688	PyWD40-245	0.0830667	0.351391	0.236394	1155	258.417	896.583	70.5	72.5	0.0786318	0.280555
Poyun02184	PyWD40-15	Poyun37843	PyWD40-247	0.0415331	0.23095	0.179836	2832	654	2178	88	130	0.040404	0.198777
Poyun02714	PyWD40-17	Poyun38349	PyWD40-248	0.0562094	0.222965	0.2521	3411	816.583	2594.42	140.5	157.5	0.0541548	0.192877
Poyun02740	PyWD40-18	Poyun38373	PyWD40-249	0.13437	0.302976	0.4435	597	139.083	457.917	56.3333	34.6667	0.123021	0.249251
Poyun03087	PyWD40-19	Poyun38688	PyWD40-250	0.0270448	0.321633	0.084086	1026	254.25	771.75	20.5	66.5	0.026563	0.261554
Poyun08477	PyWD40-55	Poyun38885	PyWD40-251	0.0775924	0.323578	0.239795	1368	323.417	1044.58	77	85	0.0737136	0.262819
Poyun11451	PyWD40-71	Poyun38885	PyWD40-251	0.275868	NaN	NaN	1296	305.333	990.667	228.667	233.333	0.230821	0.764192
Poyun14057	PyWD40-91	Poyun38885	PyWD40-251	0.305831	NaN	NaN	1296	302.583	993.417	249.5	237.5	0.251153	0.784908
Poyun27183	PyWD40-182	Poyun38885	PyWD40-251	0.296194	NaN	NaN	1338	311.583	1026.42	251.167	246.833	0.244702	0.79219
Poyun30065	PyWD40-199	Poyun38885	PyWD40-251	0.288634	NaN	NaN	1272	296	976	233.833	230.167	0.239583	0.77759
Poyun08457	PyWD40-54	Poyun38911	PyWD40-252	0.0489856	0.281397	0.17408	2283	527.417	1755.58	83.25	123.75	0.0474201	0.234634
Poyun08421	PyWD40-53	Poyun38943	PyWD40-253	0.0242673	0.212862	0.114005	1131	272.5	858.5	20.5	50.5	0.0238789	0.185321
Poyun08357	PyWD40-52	Poyun39003	PyWD40-254	0.0658815	0.216225	0.30469	885	209.833	675.167	42.5833	39.4167	0.0630708	0.187847
Poyun08219	PyWD40-51	Poyun39136	PyWD40-255	0.0380263	0.227683	0.167014	1251	280.083	970.917	36	55	0.0370784	0.19637
Poyun08183	PyWD40-50	Poyun39176	PyWD40-256	0.0757177	0.269904	0.280536	1065	241.167	823.833	59.3333	54.6667	0.072021	0.226676
Poyun08098	PyWD40-49	Poyun39226	PyWD40-257	0.0352693	0.20501	0.172037	3126	726.583	2399.42	82.6667	130.333	0.0344528	0.179378
