# Supplementary material for: Genome-wide identification and salt stress response analysis of the WD40 protein family in Populus yunnanensis
Source: BMC Genomics. 2026 Jan 23;27:207. doi: 10.1186/s12864-026-12560-x (PMC12911239; doi:10.1186/s12864-026-12560-x)
Supplement: Supplementary file 8 — Supplementary Material 8. [file 12864_2026_12560_MOESM8_ESM.xlsx]

## Sheet: Sheet1
Table S6. Statistics table of protein domains, motifs, gene exon-intron number of P.yunnanensis WD40s.
Cluster Number	Numberber	ID	Number of Exon	Number of Intron	Number of CDS	Number of UTR	Domain	Cluster Number	Number	ID	Number of Exon	Number of Intron	Number of CDS	Number of UTR	Domain
Ⅰ	14	PyWD40-4	19	18	17	4	WD40 superfamily,LisH superfamily	Ⅳ	39	PyWD40-11	7	6	7	2	WD40 superfamily,Utp12 superfamily
		PyWD40-28	13	12	13	2	WD40 superfamily			PyWD40-13	26	25	25	3	WD40 superfamily,Coatomer_WDAD superfamily
		PyWD40-36	19	18	18	3	WD40 superfamily,LisH superfamily,Med15 superfamily			PyWD40-16	9	8	9	2	WD40 superfamily
		PyWD40-43	20	19	20	2	WD40 superfamily			PyWD40-18	7	6	7	0	WD40 superfamily
		PyWD40-57	16	15	16	0	WD40 superfamily			PyWD40-32	19	18	19	2	WD40 superfamily,TAF5_NTD2 superfamily
		PyWD40-59	17	16	17	0	WD40 superfamily,LisH superfamily			PyWD40-35	10	9	10	0	WD40 superfamily
		PyWD40-82	13	12	13	2	WD40 superfamily			PyWD40-46	6	5	5	3	WD40 superfamily,SFM superfamily
		PyWD40-127	17	16	17	1	WD40 superfamily,LisH superfamily			PyWD40-49	10	9	8	3	WD40 superfamily,Hira superfamily
		PyWD40-163	10	9	10	2	WD40 superfamily			PyWD40-56	1	0	1	2	WD40 superfamily
		PyWD40-165	9	8	8	3	WD40 superfamily			PyWD40-63	10	9	10	1	WD40 superfamily
		PyWD40-190	10	9	10	2	WD40 superfamily			PyWD40-78	2	1	2	1	WD40 superfamily
		PyWD40-226	19	18	18	2	WD40 superfamily,LisH superfamily			PyWD40-89	2	1	2	0	WD40 superfamily
		PyWD40-233	6	5	6	0	WD40 superfamily			PyWD40-90	14	13	14	0	WD40 superfamily,LisH superfamily
		PyWD40-234	5	4	5	0	WD40 superfamily			PyWD40-115	17	16	17	0	WD40 superfamily,Katanin_con80 superfamily
Ⅱ	19	PyWD40-22	15	14	14	3	WD40 superfamily			PyWD40-119	26	25	25	3	WD40 superfamily,Coatomer_WDAD superfamily
		PyWD40-27	4	3	4	2	WD40 superfamily			PyWD40-121	7	6	7	2	WD40 superfamily,Utp12 superfamily
		PyWD40-53	6	5	6	2	WD40 superfamily			PyWD40-137	5	4	5	0	WD40 superfamily
		PyWD40-65	8	7	7	2	WD40 superfamily			PyWD40-139	1	0	1	2	WD40 superfamily
		PyWD40-77	6	5	4	4	WD40 superfamily,CTLH superfamily			PyWD40-140	18	17	18	0	WD40 superfamily,Katanin_con80 superfamily,Herpes_BLLF1 superfamily
		PyWD40-86	6	5	4	4	WD40 superfamily,CTLH superfamily			PyWD40-143	19	18	18	3	WD40 superfamily,Katanin_con80 superfamily
		PyWD40-104	2	1	2	2	WD40 superfamily			PyWD40-161	14	13	14	2	WD40 superfamily,Utp13 superfamily,PLN00181 superfamily
		PyWD40-105	18	17	18	2	WD40 superfamily,Prp19 superfamily,RING_Ubox superfamily,COG4913 superfamily			PyWD40-164	2	1	1	3	WD40 superfamily
		PyWD40-114	4	3	4	0	WD40 superfamily,CTLH superfamily			PyWD40-188	15	14	14	3	WD40 superfamily,Utp13 superfamily
		PyWD40-144	5	4	4	3	WD40 superfamily,CTLH superfamily			PyWD40-191	1	0	1	0	WD40 superfamily
		PyWD40-151	18	17	18	0	WD40 superfamily,Prp19 superfamily,RING_Ubox superfamily			PyWD40-192	2	1	2	0	WD40 superfamily
		PyWD40-152	2	1	2	2	WD40 superfamily			PyWD40-195	12	11	12	0	WD40 superfamily
		PyWD40-166	5	4	4	3	WD40 superfamily,CTLH superfamily			PyWD40-198	14	13	14	2	WD40 superfamily,LisH superfamily
		PyWD40-175	7	6	7	0	WD40 superfamily			PyWD40-201	2	1	2	0	WD40 superfamily
		PyWD40-193	17	16	17	2	WD40 superfamily,Sof1 superfamily			PyWD40-202	14	13	13	3	WD40 superfamily
		PyWD40-214	6	5	6	2	WD40 superfamily			PyWD40-208	5	4	5	2	WD40 superfamily,Atg16_CCD superfamily,SMC_prok_B superfamily
		PyWD40-217	17	16	17	2	WD40 superfamily,Sof1 superfamily			PyWD40-213	2	1	2	2	WD40 superfamily
		PyWD40-237	6	5	6	2	WD40 superfamily			PyWD40-221	8	7	8	0	WD40 superfamily,pepsin_retropepsin_like superfamily
		PyWD40-253	6	5	6	2	WD40 superfamily			PyWD40-222	5	4	5	1	WD40 superfamily
Ⅲ	13	PyWD40-7	8	7	7	3	WD40 superfamily			PyWD40-223	19	18	19	2	WD40 superfamily,TAF5_NTD2 superfamily
		PyWD40-26	7	6	7	2	WD40 superfamily			PyWD40-238	2	1	2	2	WD40 superfamily
		PyWD40-30	11	10	11	1	WD40 superfamily			PyWD40-240	12	11	12	2	WD40 superfamily,Mcl1_mid superfamily
		PyWD40-44	7	6	7	0	WD40 superfamily,Atrophin-1 superfamily			PyWD40-246	14	13	13	3	WD40 superfamily
		PyWD40-52	12	11	12	2	WD40 superfamily			PyWD40-249	13	12	13	0	WD40 superfamily,NLE superfamily
		PyWD40-67	11	10	7	6	WD40 superfamily			PyWD40-257	10	9	10	2	WD40 superfamily,Hira superfamily
		PyWD40-95	10	9	7	5	WD40 superfamily	Ⅵ	57	PyWD40-2	18	17	16	4	WD40 superfamily,Med15 superfamily
		PyWD40-125	8	7	6	4	WD40 superfamily			PyWD40-3	12	11	11	3	WD40 superfamily
		PyWD40-135	7	6	7	2	WD40 superfamily			PyWD40-8	8	7	7	3	PLN00181 superfamily
		PyWD40-194	8	7	7	3	WD40 superfamily			PyWD40-9	10	9	10	2	WD40 superfamily
		PyWD40-216	8	7	7	3	WD40 superfamily			PyWD40-14	27	26	26	2	WD40 superfamily,CTLH superfamily,LisH superfamily
		PyWD40-236	8	7	7	3	WD40 superfamily			PyWD40-15	19	18	19	2	WD40 superfamily,RING_Ubox superfamily,CLH superfamily
		PyWD40-254	9	8	9	0	WD40 superfamily			PyWD40-17	22	21	22	2	WD40 superfamily,PHA03247 superfamily,ACE1-Sec16-like superfamily
Ⅴ	49	PyWD40-1	1	0	1	2	WD40 superfamily			PyWD40-19	9	8	9	2	WD40 superfamily
		PyWD40-29	12	11	12	0	WD40 superfamily			PyWD40-23	10	9	10	2	WD40 superfamily
		PyWD40-37	1	0	1	2	WD40 superfamily			PyWD40-24	1	0	1	1	WD40 superfamily
		PyWD40-39	15	14	15	0	WD40 superfamily,CAF1C_H4-bd superfamily			PyWD40-25	9	8	7	4	PLN00181 superfamily
		PyWD40-41	11	10	11	2	WD40 superfamily,Nup160 superfamily			PyWD40-33	25	24	24	2	WD40 superfamily,CTLH superfamily,LisH superfamily
		PyWD40-50	4	3	2	4	WD40 superfamily			PyWD40-34	25	24	24	3	WD40 superfamily,CTLH superfamily,LisH superfamily
		PyWD40-51	6	5	6	2	WD40 superfamily,CAF1C_H4-bd superfamily			PyWD40-40	2	1	2	2	WD40 superfamily
		PyWD40-54	23	22	22	3	WD40 superfamily,PUL superfamily,PFU superfamily			PyWD40-45	26	25	25	3	WD40 superfamily,CTLH superfamily,LisH superfamily
		PyWD40-55	1	0	1	0	WD40 superfamily			PyWD40-48	18	17	18	2	WD40 superfamily,BOP1NT superfamily
		PyWD40-61	6	5	6	2	WD40 superfamily,CAF1C_H4-bd superfamily			PyWD40-58	13	12	13	2	PLN00181 superfamily
		PyWD40-62	1	0	1	2	WD40 superfamily			PyWD40-68	16	15	16	2	WD40 superfamily,Rav1p_C superfamily
		PyWD40-71	1	0	1	2	WD40 superfamily			PyWD40-69	32	31	31	3	Beach superfamily,DUF4704 superfamily,PH-like superfamily,NBCH_WD40 superfamily
		PyWD40-73	11	10	11	2	WD40 superfamily			PyWD40-70	10	9	10	2	WD40 superfamily
		PyWD40-75	4	3	4	0	WD40 superfamily			PyWD40-79	19	18	19	2	WD40 superfamily,Beach superfamily,PH-like superfamily,Laminin_G_3 superfamily,DUF4704 superfamily
		PyWD40-81	8	7	8	0	WD40 superfamily			PyWD40-84	19	18	19	2	WD40 superfamily,Beach superfamily,PH-like superfamily,Laminin_G_3 superfamily,DUF4704 superfamily
		PyWD40-83	15	14	15	0	WD40 superfamily,RING_Ubox superfamily			PyWD40-92	11	10	11	2	WD40 superfamily
		PyWD40-88	19	18	19	0	WD40 superfamily,TPR superfamily			PyWD40-96	19	18	17	4	WD40 superfamily,Ubl1_cv_Nsp3_N-like superfamily
		PyWD40-91	1	0	1	0	WD40 superfamily			PyWD40-99	25	24	25	2	WD40 superfamily,CTLH superfamily,LisH superfamily
		PyWD40-93	12	11	12	2	WD40 superfamily,CAF1C_H4-bd superfamily			PyWD40-113	9	8	8	3	WD40 superfamily,BING4CT superfamily
		PyWD40-103	1	0	1	2	WD40 superfamily			PyWD40-116	18	17	18	2	WD40 superfamilyBOP1NT superfamily,,DMP1 superfamily
		PyWD40-107	2	1	1	3	WD40 superfamily			PyWD40-123	9	8	9	2	WD40 superfamily
		PyWD40-109	23	22	23	0	WD40 superfamily,Bromodomain superfamily,PHA03151 superfamily			PyWD40-124	8	7	7	3	PLN00181 superfamily
		PyWD40-117	15	14	15	2	WD40 superfamily,CAF1C_H4-bd superfamily			PyWD40-128	12	11	12	1	WD40 superfamily
		PyWD40-118	2	1	2	1	WD40 superfamily			PyWD40-129	18	17	18	0	WD40 superfamily,Med15 superfamily
		PyWD40-131	1	0	1	2	WD40 superfamily			PyWD40-130	18	17	18	2	WD40 superfamily,Med15 superfamily
		PyWD40-134	15	14	15	2	WD40 superfamily,LisH_TPL superfamily,CTLH superfamily			PyWD40-133	12	11	12	1	Ge1_WD40 superfamily
		PyWD40-148	25	24	23	4	WD40 superfamily,Bromodomain superfamily			PyWD40-136	7	6	7	0	PLN00181 superfamily
		PyWD40-149	2	1	2	1	WD40 superfamily			PyWD40-142	13	12	13	0	PLN00181 superfamily,RING_Ubox superfamily
		PyWD40-167	6	5	6	2	WD40 superfamily,CAF1C_H4-bd superfamily			PyWD40-145	8	7	8	0	WD40 superfamily,BING4CT superfamily
		PyWD40-171	1	0	1	2	WD40 superfamily			PyWD40-156	25	24	25	2	WD40 superfamily,CTLH superfamily,LisH superfamily
		PyWD40-176	24	23	23	3	WD40 superfamily,Bromodomain superfamily			PyWD40-159	20	19	17	5	WD40 superfamily,Ubl1_cv_Nsp3_N-like superfamily
		PyWD40-179	7	6	7	0	WD40 superfamily,zf-CCCH_3 superfamily			PyWD40-162	26	25	25	3	WD40 superfamily,CTLH superfamily,LisH superfamily,Atrophin-1 superfamily
		PyWD40-182	1	0	1	0	WD40 superfamily			PyWD40-168	13	12	13	2	PLN00181 superfamily,RING_Ubox superfamily
		PyWD40-185	11	10	11	2	WD40 superfamily			PyWD40-170	15	14	15	2	WD40 superfamily
		PyWD40-197	12	11	12	2	WD40 superfamily,CAF1C_H4-bd superfamily			PyWD40-177	19	18	19	2	WD40 superfamily,Clathrin superfamily,Vps8 superfamily,RING_Ubox superfamily
		PyWD40-199	1	0	1	0	WD40 superfamily			PyWD40-178	8	7	7	3	PLN00181 superfamily
		PyWD40-204	9	8	9	2	WD40 superfamily,ZnF_C3H1 superfamily			PyWD40-180	32	31	31	3	Beach superfamily,DUF4704 superfamily,PH-like superfamily,NBCH_WD40 superfamily
		PyWD40-206	7	6	7	1	WD40 superfamily			PyWD40-181	10	9	10	2	WD40 superfamily
		PyWD40-209	1	0	1	2	WD40 superfamily			PyWD40-200	16	15	16	0	WD40 superfamily
		PyWD40-211	3	2	1	4	WD40 superfamily			PyWD40-203	1	0	1	2	PLN00181 superfamily
		PyWD40-227	15	14	15	2	WD40 superfamily,CAF1C_H4-bd superfamily			PyWD40-215	17	16	16	3	WD40 superfamily
		PyWD40-230	11	10	11	2	WD40 superfamily,Nup160 superfamily			PyWD40-218	10	9	10	2	WD40 superfamily
		PyWD40-242	1	0	1	0	WD40 superfamily			PyWD40-220	14	13	13	3	WD40 superfamily,NLE superfamily
		PyWD40-243	7	6	7	2	WD40 superfamily			PyWD40-224	26	25	25	3	WD40 superfamily,CTLH superfamily,LisH superfamily
		PyWD40-244	9	8	9	2	WD40 superfamily,zf_CCCH_4 superfamily			PyWD40-225	24	23	23	3	WD40 superfamily,CTLH superfamily,LisH superfamily
		PyWD40-251	1	0	1	2	WD40 superfamily			PyWD40-228	26	25	25	3	WD40 superfamily,CTLH superfamily,LisH superfamily
		PyWD40-252	23	22	22	3	WD40 superfamily,PFU superfamily,PUL superfamily			PyWD40-245	1	0	1	2	PLN00181 superfamily
		PyWD40-255	6	5	6	2	WD40 superfamily,CAF1C_H4-bd superfamily			PyWD40-247	19	18	19	2	WD40 superfamily,RING_Ubox superfamily,CLH superfamily
		PyWD40-256	6	5	6	2	WD40 superfamily			PyWD40-248	22	21	22	2	WD40 superfamily,ACE1-Sec16-like superfamily,Atrophin-1 superfamily
Ⅶ	34	Poyun00710	13	12	13	2	WD40 superfamily,WD40 superfamily			PyWD40-250	9	8	9	2	WD40 superfamily
		Poyun03185	5	4	5	2	WD40 superfamily	Ⅷ	33	PyWD40-6	8	7	6	4	WD40 superfamily
		Poyun03193	8	7	8	2	WD40 superfamily			PyWD40-10	9	8	9	0	WD40 superfamily
		Poyun04773	10	9	9	3	WD40 superfamily			PyWD40-12	7	6	7	2	WD40 superfamily
		Poyun06433	12	11	12	2	WD40 superfamily,Utp12 superfamily,ANAPC4_WD40 superfamily			PyWD40-38	11	10	11	0	WD40 superfamily,PKc_like superfamily,HEAT superfamily
		Poyun07580	11	10	9	4	WD40 superfamily			PyWD40-64	4	3	4	2	WD40 superfamily
		Poyun10360	10	9	9	3	WD40 superfamily			PyWD40-66	20	19	20	0	WD40 superfamily
		Poyun11518	8	7	8	0	WD40 superfamily			PyWD40-98	4	3	4	2	WD40 superfamily
		Poyun11671	41	40	39	4	Neurobeachin superfamily,NBCH_WD40 superfamily,Beach superfamily,DUF4704 superfamily,PH-like superfamily,DUF4800 superfamily,Laminin_G_3 superfamily			PyWD40-106	8	7	8	2	WD40 superfamily
		Poyun11838	9	8	9	2	WD40 superfamily			PyWD40-108	10	9	10	2	WD40 superfamily
		Poyun12363	2	1	2	0	WD40 superfamily			PyWD40-110	16	15	16	2	WD40 superfamily,Beach superfamily,PKc_like superfamily,PKc_like superfamily
		Poyun13292	10	9	10	2	WD40 superfamily			PyWD40-111	10	9	10	0	WD40 superfamily
		Poyun13718	7	6	7	0	WD40 superfamily			PyWD40-120	7	6	7	2	WD40 superfamily
		Poyun14762	7	6	7	2	WD40 superfamily			PyWD40-122	10	9	10	1	WD40 superfamily
		Poyun14939	9	8	9	2	WD40 superfamily,BCAS3 superfamily			PyWD40-126	6	5	6	2	WD40 superfamily
		Poyun15326	14	13	12	4	WD40 superfamily,Utp12 superfamily			PyWD40-138	9	8	9	2	WD40 superfamily
		Poyun15420	17	16	17	2	WD40 superfamily			PyWD40-147	10	9	10	0	WD40 superfamily
		Poyun15512	10	9	9	3	WD40 superfamily			PyWD40-150	8	7	8	2	WD40 superfamily
		Poyun17550	10	9	10	2	WD40 superfamily			PyWD40-155	17	16	17	2	WD40 superfamily
		Poyun19991	10	9	9	3	WD40 superfamily			PyWD40-157	4	3	4	2	WD40 superfamily
		Poyun21138	14	13	14	2	WD40 superfamily			PyWD40-160	4	3	4	0	WD40 superfamily
		Poyun21818	10	9	10	2	WD40 superfamily			PyWD40-173	1	0	1	2	WD40 superfamily,UTP15_C superfamily
		Poyun23525	10	9	8	4	WD40 superfamily			PyWD40-174	4	3	4	2	WD40 superfamily
		Poyun23794	17	16	17	1	WD40 superfamily			PyWD40-187	4	3	4	2	WD40 superfamily
		Poyun24241	9	8	9	2	WD40 superfamily,BCAS3 superfamily			PyWD40-189	8	7	7	3	WD40 superfamily,RING_Ubox superfamily,PKc_like superfamily
		Poyun26169	11	10	9	4	WD40 superfamily			PyWD40-205	8	7	8	1	WD40 superfamily
		Poyun26281	10	9	9	2	WD40 superfamily			PyWD40-210	4	3	3	3	WD40 superfamily,COPI_C superfamily,Coatomer_WDAD superfamily
		Poyun27279	8	7	8	2	WD40 superfamily			PyWD40-212	31	30	31	0	WD40 superfamily,DENN superfamily,uDENN superfamily,dDENN superfamily
		Poyun27387	9	8	7	3	WD40 superfamily			PyWD40-219	9	8	8	3	WD40 superfamily,F-box_SF superfamily
		Poyun27631	5	4	5	2	WD40 superfamily			PyWD40-229	6	5	4	4	WD40 superfamily
		Poyun29250	7	6	7	2	WD40 superfamily			PyWD40-231	5	4	5	2	WD40 superfamily
		Poyun30949	12	11	12	1	WD40 superfamily,PLN02459 superfamily			PyWD40-235	16	15	16	0	WD40 superfamily,TFIIIC_delta superfamily
		Poyun35870	11	10	10	3	WD40 superfamily			PyWD40-239	31	30	31	2	WD40 superfamily,DENN superfamily,uDENN superfamily,dDENN superfamily
		Poyun39333	2	1	1	3	WD40 superfamily,F-box-like superfamily			PyWD40-241	4	3	3	3	WD40 superfamily,COPI_C superfamily,Coatomer_WDAD superfamily

## Sheet: Sheet3
Table S6. Statistics table of protein domains, motifs, gene exon-intron number of P.yunnanensis WD40s.
Cluster number	ID	Motif1	Motif2	Motif3	Motif4	Motif5	Motif6	Motif7	Motif8	Motif9	Motif10
Ⅰ	PyWD40-4	1	1	1	1	3		1		4
	PyWD40-28	1	2		1			1		1	2
	PyWD40-36	1	2	1	1	1	4	1		4
	PyWD40-43	3		1	2	3		2		1	4
	PyWD40-57		3	2		2		2		2
	PyWD40-59	1	1	1	1	3		1		4	1
	PyWD40-82		2	1	1	2				3
	PyWD40-127	1	1	2	1	3		2		2
	PyWD40-163		4		3	1		4		4
	PyWD40-165	1	1	1	1	1		1		2	1
	PyWD40-190	1	3		3	1		4		4
	PyWD40-226	1	1	1	1	4		1		4
	PyWD40-233	1	2		1			1		1
	PyWD40-234	1	1		1			1
Ⅱ	PyWD40-22	2			2	2		1		2	1
	PyWD40-27	2		2	2	1				1	1
	PyWD40-53	3	2	1	1			2		3	1
	PyWD40-65	1	1	1	1	1		2
	PyWD40-77	2	1	1	1			1	1	1	2
	PyWD40-86	2		1	2			1		1	2
	PyWD40-104	3		1	1	1	1	1		2	1
	PyWD40-105	1	2		1			2		1	2
	PyWD40-114	2	2			2		2	1	1	2
	PyWD40-144		2	1	2	2			1	3	1
	PyWD40-151		2		1			1		1	3
	PyWD40-152	2		1	2	1		1		2	2
	PyWD40-166		2	1	3	1			1	3	1
	PyWD40-175	1	1	1	1	1		2
	PyWD40-193	3		1	1	2		3		1	1
	PyWD40-214	2	1	2	4	2		5		2	2
	PyWD40-217	3		1	1	2		3		1	1
	PyWD40-237	2	1	2	4	2		4		2	2
	PyWD40-253	3	2	1	1			2		3	1
Ⅲ	PyWD40-7	1	2	2	4			1		1	1
	PyWD40-26	1	1	1	3			3		1	2
	PyWD40-30	2	1	1	1			1		2	3
	PyWD40-44	1	1	1	2	1		2		1	2
	PyWD40-52	1		1	3	1		1			1
	PyWD40-67	1	2	2	3			1		1	1
	PyWD40-95	1	2	1	3			1		2	1
	PyWD40-125	1	3	1	2			2			1
	PyWD40-135	1	1	1	3			3		1	2
	PyWD40-194	1	2	1	3			1		2	1
	PyWD40-216	1	1	2	4			1		1	1
	PyWD40-236	1	1	2	4			1		1	1
	PyWD40-254			1	3	2		1
Ⅳ	PyWD40-11	2	4		1	2		5		3	3
	PyWD40-13	1	2	2	2	1				3	4
	PyWD40-16	3	1	1	2	1		4		2
	PyWD40-18	1	1		1			2			2
	PyWD40-32	2	1	2	3			1		1	1
	PyWD40-35	2	1	3	3			1		3
	PyWD40-46	3	2	1	2			3		3
	PyWD40-49	1		3	3	2		2
	PyWD40-56	2		1	2	1		3		2
	PyWD40-63	3	1		3			4		3
	PyWD40-78	2	1	1	3			5		1
	PyWD40-89	3			3			4		2	1
	PyWD40-90	3	3	1	1			4		2	1
	PyWD40-115	1	1	1	2	1		1		4
	PyWD40-119	1	2	2	2	1				3	4
	PyWD40-121	2	3	1	1	1		4		2	4
	PyWD40-137			1	1	1		1		1
	PyWD40-139	2		1	2	1		3		2
	PyWD40-140	1	3	3	1					3	1
	PyWD40-143	1	1	1	2	1		1		4
	PyWD40-161	2	4	2	2	3		5		5	1
	PyWD40-164	1	2				1
	PyWD40-188	2	5	2	2	2		4		3	1
	PyWD40-191	2	3				1	3		3
	PyWD40-192	2	3				1	3		3
	PyWD40-195		1	2	3	2		3		1
	PyWD40-198	3	2		1	1		4		3	1
	PyWD40-201	2	1	1	3	1		2		4
	PyWD40-202	1	1	2		2		1		1	1
	PyWD40-208	2			1	2		2		3	2
	PyWD40-213	2	2	1	2	1		2		2
	PyWD40-221		1	1	2			1		3	1
	PyWD40-222		1	1	1			1		2
	PyWD40-223	2	1	2	3			1		1	1
	PyWD40-238	3	2	1	1	1		2		2
	PyWD40-240	1	1	2	1	2		2			3
	PyWD40-246	2	1	1	1	2				2	1
	PyWD40-249	4	2	2	2			6
	PyWD40-257	1		3	2	3		2
Ⅴ	PyWD40-1	2	1	5	2	1					1
	PyWD40-29	1	1		2			2		1
	PyWD40-37		2	6	2	1		2
	PyWD40-39		1	1	2	2		2		1	1
	PyWD40-41	1	1	1	1	1		2			3
	PyWD40-50	1	2	1	1			1		1	1
	PyWD40-51	1	1	1	2	1		2		2
	PyWD40-54	4	2	4	1			2		1
	PyWD40-55	1	4	3		1		1		1	1
	PyWD40-61	2	2	1	2			3		2
	PyWD40-62		2	1		1		1
	PyWD40-71	2	3	3		1		2			1
	PyWD40-73		2	3	4	2		1			2
	PyWD40-75		1	1
	PyWD40-81	1		1	1						3
	PyWD40-83	1		1	2		1				1
	PyWD40-88		2	1	1	2				3	2
	PyWD40-91	2	2	4	1	1		2			1
	PyWD40-93	1	1	2	1	2		1		1
	PyWD40-103	2	3	4	2			1		1
	PyWD40-107		2		2	2		3		3
	PyWD40-109	2	2	3	2	1		3	1	1	2
	PyWD40-117		2	1	2		2			1	1
	PyWD40-118	2	2	3	1			1			2
	PyWD40-131	2	1	4	2	1					1
	PyWD40-134	2	2		2			4		2	1
	PyWD40-148	2	2	3	2	1		4		1	1
	PyWD40-149	1	2	1	1	1		1		4
	PyWD40-167	2	2	1	2			3		2
	PyWD40-171		2	1		1		1
	PyWD40-176	3	1	3	3			2		1	2
	PyWD40-179	2		3	1	1					2
	PyWD40-182	2	3	3		1		2			1
	PyWD40-185		2	3	4	2		1			2
	PyWD40-197		1	3	1	2		1		1
	PyWD40-199	2	3	4		1		2			1
	PyWD40-204		1	3		2		2			2
	PyWD40-206	1	3	1		1		2		1	1
	PyWD40-209	2	3	3		2		3
	PyWD40-211	1	2	1	2	1		2		3
	PyWD40-227		1	1	2	2		2		1	1
	PyWD40-230	1	1	2	1	1		2			1
	PyWD40-242	2	3	3		2		3
	PyWD40-243	1	3			1		1	1	2	1
	PyWD40-244	2	1	2		2					1
	PyWD40-251	2	3	4		1		1			1
	PyWD40-252	5	1	4	1			2		1
	PyWD40-255	1	1	1	2	1		2		2
	PyWD40-256	2	2	1	1	1		1		1
Ⅵ	PyWD40-2	1	1	1	3	1		3		2	1
	PyWD40-3	1	1	1	1	1		1		2	2
	PyWD40-8	1	1	1	2	1		1		2	2
	PyWD40-9	1	2	3	1	1				1	3
	PyWD40-14	1	1	1	1	2	1	1	1	1	3
	PyWD40-15	1	1	2	1	1		1		1
	PyWD40-17		1	1	2	2		1		2	2
	PyWD40-19	2	1	2				2			2
	PyWD40-23	1		2		2				1	1
	PyWD40-24	2	1			2		1		1	2
	PyWD40-25	1	1		2	2		1		3	1
	PyWD40-33	1	1	2	2	3	1	1	1	3	2
	PyWD40-34	1	1	1	2	2	1	1	1	1	3
	PyWD40-40	1	2		1	3		3		4
	PyWD40-45	1	1	2	2	3	2	2	1	1	2
	PyWD40-48	1	1	1	1	2		1		3
	PyWD40-58	1	2	1	1	1				2	2
	PyWD40-68	2		3	1	4	1	1		3	4
	PyWD40-69	1	1		3			2		1	1
	PyWD40-70	2		2	1	1				1	1
	PyWD40-79	1	1	1		2		2
	PyWD40-84	1		1	1	3		1			1
	PyWD40-92	2			1	1		1		1	3
	PyWD40-96	1	2	2	3	2				2
	PyWD40-99	1	1	1	1	1	1	1	1	1	5
	PyWD40-113					1		1		1	2
	PyWD40-116	1	1	1	1	2		2		3
	PyWD40-123	1	2	2		1		1
	PyWD40-124	1	2	1	1	1		1		2	2
	PyWD40-128	1	1	1		1		1		1	3
	PyWD40-129	1	1	1	3	1		3		2	2
	PyWD40-130	1	1	1	3	1		3		2	1
	PyWD40-133		1	2	2	1				1
	PyWD40-136	2	1		1	2		1		3	1
	PyWD40-142	1	2	1	1	1				2	2
	PyWD40-145	1	1	2	1	1		1		1
	PyWD40-156	1	1	2	1	2	1	1	1	1	5
	PyWD40-159	2	2	2	1	1		1		3
	PyWD40-162	1	1	2	1	2	1	1	1	2	3
	PyWD40-168	1	2	1	1	1				2	2
	PyWD40-170		3		1	1		2		1	1
	PyWD40-177	1		1	1	2		2			3
	PyWD40-178	1	2	1	1	1		2		1	2
	PyWD40-180	1	1		2	1		2		1	1
	PyWD40-181	2		2	1	1				1	1
	PyWD40-200	3		1	1	1		2			1
	PyWD40-203		2	1	1						4
	PyWD40-215	2	1	1	1	1		2			1
	PyWD40-218	1		2		2				1	1
	PyWD40-220	3	2	2	2		1	2		1
	PyWD40-224	1	1	1	1	3	1	2	1	2	3
	PyWD40-225	1	1		2	2	1	2	1	1	3
	PyWD40-228	1	1	1	2	2	1	2	1	2	3
	PyWD40-245		2	1	1	1					2
	PyWD40-247	1		2	1	1		1		1
	PyWD40-248		1	1	2	2		2		2	1
	PyWD40-250	3	1	2				2			1
Ⅶ	PyWD40-5		1		1						2
	PyWD40-20				1	1		1		1	3
	PyWD40-21	2		1	3	2		2		1
	PyWD40-31	1				1		2		1	1
	PyWD40-42	3	3	4	1	3		3		2	1
	PyWD40-47	1	1					2		1
	PyWD40-60	1	1	1				2			1
	PyWD40-72		1					2			1
	PyWD40-74	2		1	1	1				1	3
	PyWD40-76	1	1					2			1
	PyWD40-80										3
	PyWD40-85	1	1	1	1	1		2
	PyWD40-87	1	1	1				1			2
	PyWD40-94	2	1	1		2		4			1
	PyWD40-97			1	2					1
	PyWD40-100	2			1	1		1		2	1
	PyWD40-101	1	1		1	1		3		4	2
	PyWD40-102	2	1	2	1	1		1		1	2
	PyWD40-112		2			1		2		1	1
	PyWD40-132	1	1					2		1
	PyWD40-141		1	1	1	2		1		1	1
	PyWD40-146		1			1		1		1	2
	PyWD40-153	1	1	1		1		1		1	2
	PyWD40-154	3	1	1		1		1		3	2
	PyWD40-158			2	2			1		1
	PyWD40-169	1	1	1				2			1
	PyWD40-172	2	1	2		1		1		1	3
	PyWD40-183	1	2		1	1		3		1	1
	PyWD40-184	1	2	2	2	2				2
	PyWD40-186				1					1	4
	PyWD40-196	3		1		2		4			1
	PyWD40-207	2	2	2				1			1
	PyWD40-232	2		1	2	1		2		1	2
	PyWD40-258		1	3	2	2		1		1	1
Ⅷ	PyWD40-6			1		2				1	1
	PyWD40-10	1	2	2	1	2		2		1
	PyWD40-12	2	1	1	1	3		3		2
	PyWD40-38			1	2	3					2
	PyWD40-64			1		2		1			1
	PyWD40-66	4	2	2	3	2		4			3
	PyWD40-98				1	1	1	2
	PyWD40-106	2	2	3		1		2
	PyWD40-108	3	3	2	3	3		2		5	1
	PyWD40-110	1		3	2	1		1			1
	PyWD40-111	1	1	2	1	3		3		1
	PyWD40-120	1	2	1	1	3		3		2
	PyWD40-122	1	2	2	1	3		2		1
	PyWD40-126			1	1	1				1	1
	PyWD40-138		2		2	2		1		3
	PyWD40-147	1	1	2	1	3		3		2
	PyWD40-150	1	2	2	1	1		2
	PyWD40-155	2	2	1	1	1		2			1
	PyWD40-157				1	1	1	2
	PyWD40-160	2	1	2	1	2		2		2
	PyWD40-173	1	1	2	1	1		1		2	1
	PyWD40-174				1	3		2
	PyWD40-187	2	1	2	1	2		2		2
	PyWD40-189			2	1	2		2		1	2
	PyWD40-205	2	1	2		2		2		1
	PyWD40-210		2	3	2	2		4		4
	PyWD40-212	3	1	5	1	2				1
	PyWD40-219		1	3	2	2				1
	PyWD40-229	1	2	2	1	2		3		1
	PyWD40-231	1	2	2	1	2		2		2
	PyWD40-235	1	1	1	1			3		1	2
	PyWD40-239	3	1	5	1	3			1	2
	PyWD40-241	3	2	3	2	2				4	1

## Sheet: Sheet2
Table S6. Statistics table of protein domains, motifs, gene exon-intron number of P.yunnanensis WD40s.
motif	sequence
motif1	LASGSDDKTVRLWDV
motif2	LLASGSDDGTVKIWD
motif3	LKGHTGAVTALAFSP
motif4	YLASGSDDGTVKIWD
motif5	JASGSDDGSIKLWDL
motif6	FNMMTFKTMTTFMPPPPAATFLAFHPQDNNIIAIGMEDSTIQIYNVRVDE
motif7	GHTGEVLDLAWSPDG
motif8	YFNMKYFEEMVLAGEWDEVEKYLSGFTKVDDNRYSMKIFFEIRKQKYLEA
motif9	VHTLEGHTDEVTSVAFHPTGP
motif10	FSPDGRLLATGSSDGSIRVWD
