# Supplementary material for: Genome-wide identification and salt stress response analysis of the WD40 protein family in Populus yunnanensis
Source: BMC Genomics. 2026 Jan 23;27:207. doi: 10.1186/s12864-026-12560-x (PMC12911239; doi:10.1186/s12864-026-12560-x)
Supplement: Supplementary file 9 — Supplementary Material 9. [file 12864_2026_12560_MOESM9_ESM.xlsx]

## Sheet: Sheet1
Table S7. Cis-elements analysis of the promoters of P.yunnanensis WD40 genes.
ID		subfamily	anaerobic induction	anoxic inducibility	defense and stress responsiveness	drought inducibility	low-temperature responsive	abscisic acid responsive	salicylic acid responsive	gibberellin responsive element	MeJA responsive	auxin responsive	growth and development	light responsive	circadian control	protein binding site
Poyun00230	PyWD40-1	Ⅴ	3					3	2	2	8	1	3	22		2
Poyun00272	PyWD40-2	Ⅵ	2	2	1						2	0	2	15
Poyun00457	PyWD40-3	Ⅵ	5		1					1	2	0	2	9		1
Poyun00467	PyWD40-4	Ⅰ	3					6		1	2	0		18
Poyun00710	PyWD40-5	Ⅶ	4	1	1	1		1			4	1	1	9		1
Poyun00746	PyWD40-6	Ⅷ	5					1	2	1	8	0	2	7
Poyun00814	PyWD40-7	Ⅲ	5	0	0	0	1	2	2	7	4	2	0	3	0	1
Poyun00900	PyWD40-8	Ⅵ	0	0	0	0	0	0	0	0	0	0	0	13	1	2
Poyun00943	PyWD40-9	Ⅵ	1	0	0	0	0	0	1	1	0	1	2	11	0	1
Poyun01093	PyWD40-10	Ⅷ	2	0	0	0	1	1	1	1	4	0	3	8	0	1
Poyun01755	PyWD40-11	Ⅳ	2	0	1	0	0	0	0	1	2	0	1	10	0	1
Poyun01768	PyWD40-12	Ⅷ	3	0	1	0	0	3	1	4	6	0	1	20	0	1
Poyun01819	PyWD40-13	Ⅳ	3	0	0	0	0	1	0	0	6	0	2	10	0	0
Poyun02059	PyWD40-14	Ⅵ	3	0	0	1	0	4	1	4	0	0	1	12	0	2
Poyun02184	PyWD40-15	Ⅵ	3	0	0	1	0	1	0	0	2	1	2	15	0	0
Poyun02265	PyWD40-16	Ⅳ	0	0	0	0	0	2	1	1	0	0	0	13	0	0
Poyun02714	PyWD40-17	Ⅵ	2	0	1	1	0	5	0	0	10	0	1	20	0	0
Poyun02740	PyWD40-18	Ⅳ	1	0	0	0	0	1	2	2	4	1	3	7	0	1
Poyun03087	PyWD40-19	Ⅵ	2	0	0	0	2	1	1	1	2	0	1	6	1	2
Poyun03185	PyWD40-20	Ⅶ	1	0	1	0	0	4	0	0	2	0	0	21	0	0
Poyun03193	PyWD40-21	Ⅶ	3	0	1	1	0	0	0	0	0	1	0	14	0	0
Poyun03587	PyWD40-22	Ⅱ	3	0	0	1	0	2	1	0	0	2	7	8	0	0
Poyun03591	PyWD40-23	Ⅵ	6	0	0	1	1	4	1	0	8	1	1	10	1	0
Poyun03954	PyWD40-24	Ⅵ	0	0	3	0	0	4	0	0	4	1	0	19	0	0
Poyun04097	PyWD40-25	Ⅵ	4	0	2	0	3	6	0	1	2	0	2	21	0	0
Poyun04131	PyWD40-26	Ⅲ	3	0	0	0	1	0	1	2	2	1	0	8	0	1
Poyun04214	PyWD40-27	Ⅱ	0	1	2	0	0	1	0	0	2	0	0	15	0	1
Poyun04247	PyWD40-28	Ⅰ	1	0	0	0	0	2	0	1	4	0	0	22	0	1
Poyun04659	PyWD40-29	Ⅴ	2	1	0	0	0	3	2	2	8	1	2	16	0	2
Poyun04764	PyWD40-30	Ⅲ	2	0	1	0	0	1	1	0	4	0	1	19	0	0
Poyun04773	PyWD40-31	Ⅶ	1	0	0	0	0	1	0	1	0	0	0	15	1	1
Poyun04963	PyWD40-32	Ⅳ	5	0	1	0	2	1	0	1	4	0	1	6	0	2
Poyun05015	PyWD40-33	Ⅵ	1	0	1	0	0	6	0	2	6	2	1	20	0	0
Poyun05016	PyWD40-34	Ⅵ	5	0	0	0	0	0	1	1	4	0	0	3	0	1
Poyun05093	PyWD40-35	Ⅳ	1	0	1	2	0	1	0	1	2	0	1	6	0	0
Poyun05117	PyWD40-36	Ⅰ	2	0	2	0	1	2	0	0	0	0	0	16	0	2
Poyun05204	PyWD40-37	Ⅴ	1	0	0	3	0	0	0	2	0	0	1	6	0	0
Poyun06131	PyWD40-38	Ⅷ	5	0	0	0	1	0	0	0	0	2	1	5	0	1
Poyun06144	PyWD40-39	Ⅴ	2	0	0	0	0	3	1	2	10	2	1	24	0	1
Poyun06199	PyWD40-40	Ⅵ	2	0	1	0	1	1	1	0	2	2	1	26	0	0
Poyun06355	PyWD40-41	Ⅴ	1	0	0	1	1	4	0	0	6	1	1	21	0	2
Poyun06433	PyWD40-42	Ⅶ	5	0	0	1	1	0	0	0	2	1	1	18	0	0
Poyun06658	PyWD40-43	Ⅰ	4	0	0	1	0	0	0	0	2	1	3	7	0	0
Poyun06783	PyWD40-44	Ⅲ	3	0	0	1	0	4	1	0	4	0	1	19	0	0
Poyun06973	PyWD40-45	Ⅵ	4	0	0	0	1	2	0	0	0	2	2	16	0	1
Poyun07194	PyWD40-46	Ⅳ	2	0	1	0	1	1	0	1	4	0	1	15	1	1
Poyun07580	PyWD40-47	Ⅶ	1	1	0	1	0	2	0	2	2	0	6	10	1	1
Poyun07710	PyWD40-48	Ⅵ	0	0	0	0	0	2	0	1	0	0	2	11	0	1
Poyun08098	PyWD40-49	Ⅳ	2	0	0	1	0	1	0	1	2	0	2	7	0	0
Poyun08183	PyWD40-50	Ⅴ	2	2	1	0	0	3	0	1	0	0	0	12	1	1
Poyun08219	PyWD40-51	Ⅴ	0	0	1	0	0	1	0	1	0	1	0	12	0	3
Poyun08357	PyWD40-52	Ⅲ	1	0	1	1	0	2	0	1	8	0	3	6	0	0
Poyun08421	PyWD40-53	Ⅱ	2	0	0	0	0	2	0	1	4	2	2	15	0	1
Poyun08457	PyWD40-54	Ⅴ	2	0	0	0	0	3	1	3	0	1	1	10	0	1
Poyun08477	PyWD40-55	Ⅴ	1	0	1	0	0	4	0	0	2	1	1	14	0	0
Poyun09470	PyWD40-56	Ⅳ	3	0	0	0	2	2	0	1	6	1	0	9	0	1
Poyun09610	PyWD40-57	Ⅰ	3	0	1	0	0	1	1	0	0	0	4	8	0	0
Poyun10044	PyWD40-58	Ⅵ	0	1	0	2	0	2	1	1	6	1	2	7	0	2
Poyun10283	PyWD40-59	Ⅰ	4	0	2	1	0	0	0	1	0	0	1	5	0	0
Poyun10360	PyWD40-60	Ⅶ	1	0	3	0	1	2	0	2	2	1	0	25	0	1
Poyun10513	PyWD40-61	Ⅴ	2	0	0	0	0	0	0	1	2	1	3	12	1	1
Poyun10528	PyWD40-62	Ⅴ	2	0	2	1	0	1	3	0	0	0	1	17	0	1
Poyun10560	PyWD40-63	Ⅳ	3	0	0	0	2	0	0	0	0	0	2	17	0	0
Poyun10673	PyWD40-64	Ⅷ	1	0	0	1	0	0	0	0	2	0	1	4	0	3
Poyun10691	PyWD40-65	Ⅱ	2	0	2	2	1	1	0	0	0	1	4	12	0	1
Poyun10857	PyWD40-66	Ⅷ	1	0	0	1	1	0	2	1	4	2	2	8	0	0
Poyun11002	PyWD40-67	Ⅲ	4	0	2	2	0	1	1	2	0	1	1	11	1	1
Poyun11008	PyWD40-68	Ⅵ	3	0	0	1	3	2	1	2	6	1	3	10	0	1
Poyun11256	PyWD40-69	Ⅵ	6	0	1	0	0	1	0	0	2	0	0	11	0	2
Poyun11277	PyWD40-70	Ⅵ	2	0	1	0	1	0	1	1	2	1	3	4	1	0
Poyun11451	PyWD40-71	Ⅴ	2	0	0	1	1	4	1	0	2	0	2	15	0	0
Poyun11518	PyWD40-72	Ⅶ	2	0	0	0	0	1	0	0	8	1	2	12	0	2
Poyun11600	PyWD40-73	Ⅴ	1	0	1	1	1	1	0	4	0	2	0	11	0	0
Poyun11671	PyWD40-74	Ⅶ	5	1	0	0	0	3	0	0	0	0	2	12	1	1
Poyun11750	PyWD40-75	Ⅴ	1	0	1	0	1	4	0	0	0	0	2	13	0	0
Poyun11838	PyWD40-76	Ⅶ	3	0	0	0	0	1	0	1	0	0	0	11	1	0
Poyun12238	PyWD40-77	Ⅱ	5	0	1	2	1	0	0	2	2	0	0	8	0	1
Poyun12281	PyWD40-78	Ⅳ	4	0	1	0	0	2	1	1	6	0	2	7	1	3
Poyun12329	PyWD40-79	Ⅵ	1	0	1	0	0	5	1	0	6	0	3	18	0	0
Poyun12363	PyWD40-80	Ⅶ	1	0	1	3	1	1	0	0	2	0	2	11	0	1
Poyun12596	PyWD40-81	Ⅴ	3	0	0	1	1	2	0	1	2	0	2	8	1	2
Poyun12699	PyWD40-82	Ⅰ	1	1	0	0	1	1	2	1	4	0	1	9	0	0
Poyun13009	PyWD40-83	Ⅴ	2	0	0	1	0	2	1	0	10	0	2	11	0	1
Poyun13258	PyWD40-84	Ⅵ	1	0	1	1	0	6	1	1	4	0	1	22	0	0
Poyun13292	PyWD40-85	Ⅶ	4	0	0	3	0	2	1	1	0	0	1	8	0	0
Poyun13342	PyWD40-86	Ⅱ	5	0	1	1	1	1	0	0	2	0	1	9	1	1
Poyun13718	PyWD40-87	Ⅶ	1	0	0	2	0	3	1	1	2	0	1	9	0	0
Poyun13808	PyWD40-88	Ⅴ	1	0	0	2	0	0	0	0	0	0	1	6	0	0
Poyun13907	PyWD40-89	Ⅳ	0	0	0	0	0	0	1	0	2	0	3	8	0	0
Poyun13953	PyWD40-90	Ⅳ	3	0	0	0	0	0	1	0	2	0	0	7	1	0
Poyun14057	PyWD40-91	Ⅴ	1	0	0	0	1	0	1	1	2	0	0	8	1	1
Poyun14231	PyWD40-92	Ⅵ	3	0	0	0	0	1	2	0	2	0	3	7	1	0
Poyun14619	PyWD40-93	Ⅴ	2	0	0	0	1	1	0	0	0	0	0	13	0	1
Poyun14762	PyWD40-94	Ⅶ	5	0	2	0	1	2	1	2	2	1	0	6	0	1
Poyun14796	PyWD40-95	Ⅲ	8	0	1	0	4	4	0	0	2	2	1	10	1	0
Poyun14896	PyWD40-96	Ⅵ	5	0	0	0	1	1	0	0	0	2	3	13	1	2
Poyun14939	PyWD40-97	Ⅶ	2	0	0	2	0	1	0	0	4	0	2	8	0	0
Poyun15045	PyWD40-98	Ⅷ	2	0	0	0	1	1	0	0	2	0	0	15	1	0
Poyun15101	PyWD40-99	Ⅵ	4	0	0	0	0	0	0	0	0	0	0	10	0	0
Poyun15326	PyWD40-100	Ⅶ	6	0	1	0	1	0	0	0	0	0	0	9	0	0
Poyun15420	PyWD40-101	Ⅶ	3	0	0	0	0	1	0	0	0	1	1	10	0	0
Poyun15512	PyWD40-102	Ⅶ	2	0	1	0	0	2	0	0	2	2	1	15	0	0
Poyun15770	PyWD40-103	Ⅴ	2	0	0	1	0	1	0	1	0	1	1	14	0	2
Poyun15907	PyWD40-104	Ⅱ	4	0	0	1	1	1	0	0	2	1	0	11	0	1
Poyun15922	PyWD40-105	Ⅱ	4	0	3	3	5	2	0	0	0	0	1	19	0	1
Poyun16274	PyWD40-106	Ⅷ	3	0	0	0	1	2	0	0	0	0	0	14	1	0
Poyun16276	PyWD40-107	Ⅴ	2	0	0	3	3	5	0	3	4	0	0	17	0	0
Poyun16464	PyWD40-108	Ⅷ	4	0	1	0	2	3	1	0	4	0	2	12	0	2
Poyun16687	PyWD40-109	Ⅴ	3	0	1	0	1	0	1	1	6	1	0	9	0	1
Poyun16797	PyWD40-110	Ⅷ	4	0	0	1	0	5	0	0	2	3	1	16	0	2
Poyun17261	PyWD40-111	Ⅷ	1	1	0	0	0	1	0	2	2	1	3	8	2	3
Poyun17550	PyWD40-112	Ⅶ	2	0	0	1	1	4	1	0	2	0	0	9	0	0
Poyun17551	PyWD40-113	Ⅵ	2	0	0	0	1	3	1	1	2	0	0	11	1	0
Poyun17794	PyWD40-114	Ⅱ	2	0	0	0	1	5	0	1	2	1	0	15	1	0
Poyun17805	PyWD40-115	Ⅳ	0	0	1	1	0	5	1	0	2	0	0	17	0	1
Poyun17872	PyWD40-116	Ⅵ	2	0	2	0	0	3	0	0	2	0	0	11	0	0
Poyun18136	PyWD40-117	Ⅴ	3	0	1	0	0	0	1	0	2	1	1	9	0	0
Poyun18265	PyWD40-118	Ⅴ	0	1	1	0	0	2	3	0	2	0	2	18	1	1
Poyun18316	PyWD40-119	Ⅳ	3	0	0	1	1	4	1	0	0	1	3	18	0	0
Poyun18356	PyWD40-120	Ⅷ	3	0	2	1	0	0	1	0	0	0	3	13	1	2
Poyun18365	PyWD40-121	Ⅳ	1	0	0	0	0	1	0	0	0	1	3	18	0	2
Poyun18967	PyWD40-122	Ⅷ	1	0	0	1	1	0	1	0	2	0	3	14	0	0
Poyun19105	PyWD40-123	Ⅵ	2	1	0	1	1	2	0	0	0	0	3	8	0	0
Poyun19149	PyWD40-124	Ⅵ	2	0	0	0	0	2	1	1	0	2	1	3	0	1
Poyun19218	PyWD40-125	Ⅲ	4	1	0	1	0	0	0	3	4	0	0	12	0	0
Poyun19276	PyWD40-126	Ⅷ	3	0	1	0	1	0	2	1	2	1	1	8	0	0
Poyun19533	PyWD40-127	Ⅰ	2	0	0	2	1	5	0	0	4	0	0	15	0	1
Poyun19544	PyWD40-128	Ⅵ	1	0	2	1	0	1	2	0	2	0	1	17	0	0
Poyun19713	PyWD40-129	Ⅵ	1	0	0	2	0	1	1	1	2	0	1	15	0	0
Poyun19717	PyWD40-130	Ⅵ	1	0	0	2	0	1	2	1	2	0	1	15	0	0
Poyun19757	PyWD40-131	Ⅴ	6	0	1	0	0	0	0	1	4	0	0	13	0	1
Poyun19991	PyWD40-132	Ⅶ	6	0	0	0	0	0	0	2	0	0	0	10	0	0
Poyun20013	PyWD40-133	Ⅵ	0	0	0	0	0	0	0	0	2	0	2	17	0	0
Poyun20069	PyWD40-134	Ⅴ	5	0	1	0	0	1	3	0	0	1	1	16	0	1
Poyun20399	PyWD40-135	Ⅲ	2	0	2	1	1	3	1	0	2	0	1	15	0	1
Poyun20435	PyWD40-136	Ⅵ	0	0	1	0	0	2	0	1	0	1	3	10	0	0
Poyun20792	PyWD40-137	Ⅳ	2	0	1	0	1	0	0	2	6	2	3	7	1	0
Poyun20920	PyWD40-138	Ⅷ	2	0	0	1	0	3	2	1	0	0	0	19	0	0
Poyun20943	PyWD40-139	Ⅳ	1	0	1	0	1	0	0	1	4	1	0	20	0	0
Poyun21117	PyWD40-140	Ⅳ	1	0	1	2	0	4	1	0	0	0	2	11	1	0
Poyun21138	PyWD40-141	Ⅶ	3	0	0	0	0	0	0	2	0	1	0	14	0	0
Poyun21465	PyWD40-142	Ⅵ	1	0	1	0	0	2	0	4	2	1	2	9	0	1
Poyun21574	PyWD40-143	Ⅳ	0	2	0	0	0	3	1	1	4	1	2	14	0	0
Poyun21578	PyWD40-144	Ⅱ	3	0	1	0	0	4	0	0	2	1	4	11	1	0
Poyun21817	PyWD40-145	Ⅵ	1	1	1	0	0	0	0	1	4	0	1	11	0	2
Poyun21818	PyWD40-146	Ⅶ	1	1	1	0	1	1	0	1	4	0	0	11	0	2
Poyun22099	PyWD40-147	Ⅷ	4	0	0	0	0	2	1	0	0	0	2	17	0	2
Poyun22608	PyWD40-148	Ⅴ	2	0	1	1	0	0	0	1	0	0	0	11	0	1
Poyun22966	PyWD40-149	Ⅴ	3	0	1	1	1	1	1	2	2	0	2	11	0	0
Poyun22967	PyWD40-150	Ⅷ	1	0	2	2	1	2	0	0	2	1	2	12	2	0
Poyun23268	PyWD40-151	Ⅱ	2	0	0	1	0	4	0	1	4	0	0	13	0	0
Poyun23280	PyWD40-152	Ⅱ	0	0	1	0	1	1	0	0	0	0	2	15	1	4
Poyun23525	PyWD40-153	Ⅶ	0	0	0	3	0	1	1	0	2	0	0	19	0	0
Poyun23794	PyWD40-154	Ⅶ	3	0	1	0	3	12	0	0	2	0	1	15	1	0
Poyun23796	PyWD40-155	Ⅷ	1	0	2	0	0	1	1	0	2	0	4	5	1	1
Poyun24087	PyWD40-156	Ⅵ	1	0	1	1	2	1	0	1	4	0	2	11	1	2
Poyun24149	PyWD40-157	Ⅷ	0	0	0	0	0	6	0	2	4	0	2	16	0	1
Poyun24241	PyWD40-158	Ⅶ	1	0	0	0	1	3	1	1	2	1	1	17	0	1
Poyun24286	PyWD40-159	Ⅵ	4	0	1	1	0	1	0	0	0	1	0	12	0	2
Poyun24500	PyWD40-160	Ⅷ	2	0	0	1	0	0	2	0	2	0	0	11	0	2
Poyun24786	PyWD40-161	Ⅳ	2	0	0	0	0	0	1	0	2	1	0	11	0	0
Poyun24805	PyWD40-162	Ⅵ	3	0	2	0	0	0	1	0	0	0	1	5	0	0
Poyun25188	PyWD40-163	Ⅰ	1	1	1	2	1	2	1	0	4	1	4	10	0	0
Poyun25281	PyWD40-164	Ⅳ	2	0	1	4	0	0	0	1	0	0	1	6	1	1
Poyun25717	PyWD40-165	Ⅰ	4	0	1	0	0	1	2	0	0	0	2	18	0	0
Poyun25719	PyWD40-166	Ⅱ	2	0	1	0	1	2	2	0	6	1	1	11	1	0
Poyun25852	PyWD40-167	Ⅴ	2	0	0	2	0	1	0	2	0	1	2	7	1	1
Poyun26057	PyWD40-168	Ⅵ	3	0	0	0	1	2	0	1	4	0	3	10	0	2
Poyun26169	PyWD40-169	Ⅶ	4	0	1	1	0	1	0	2	4	0	2	13	0	1
Poyun26226	PyWD40-170	Ⅵ	3	1	1	0	1	3	2	0	4	0	0	12	0	0
Poyun26235	PyWD40-171	Ⅴ	1	1	0	1	4	0	4	0	0	0	2	11	1	0
Poyun26281	PyWD40-172	Ⅶ	5	0	0	1	0	4	2	0	0	0	2	15	0	0
Poyun26287	PyWD40-173	Ⅷ	3	0	0	0	1	0	0	0	2	0	0	10	0	0
Poyun26326	PyWD40-174	Ⅷ	1	0	1	0	0	7	1	2	0	2	2	12	2	0
Poyun26343	PyWD40-175	Ⅱ	6	1	0	1	0	1	0	1	0	1	1	11	0	0
Poyun26432	PyWD40-176	Ⅴ	1	0	2	3	0	1	1	3	4	1	4	16	0	0
Poyun26578	PyWD40-177	Ⅵ	3	0	2	0	0	2	0	2	0	2	0	15	0	1
Poyun26683	PyWD40-178	Ⅵ	1	0	0	0	0	7	0	0	4	0	2	12	0	1
Poyun26856	PyWD40-179	Ⅴ	1	0	1	0	0	1	1	0	4	0	4	12	0	2
Poyun26914	PyWD40-180	Ⅵ	3	0	0	0	0	1	0	0	0	1	2	11	0	3
Poyun26947	PyWD40-181	Ⅵ	3	2	1	1	0	5	2	0	0	0	1	11	0	1
Poyun27183	PyWD40-182	Ⅴ	2	0	2	1	2	1	1	1	6	0	0	13	0	1
Poyun27279	PyWD40-183	Ⅶ	3	0	0	0	0	1	1	0	2	0	3	13	0	1
Poyun27387	PyWD40-184	Ⅶ	4	1	0	2	1	0	0	2	2	0	1	13	0	2
Poyun27403	PyWD40-185	Ⅴ	4	0	0	0	0	3	3	0	2	3	1	14	1	1
Poyun27631	PyWD40-186	Ⅶ	4	0	0	0	1	2	0	1	0	1	2	14	0	1
Poyun27807	PyWD40-187	Ⅷ	6	0	0	0	1	1	1	0	4	0	5	10	0	4
Poyun28071	PyWD40-188	Ⅳ	8	0	0	0	0	5	2	7	2	0	1	8	0	0
Poyun28315	PyWD40-189	Ⅷ	5	0	0	1	0	0	0	0	4	3	0	11	0	0
Poyun28547	PyWD40-190	Ⅰ	1	1	0	4	0	3	1	2	2	1	3	13	0	1
Poyun28629	PyWD40-191	Ⅳ	2	1	0	1	1	0	0	1	0	0	3	8	0	0
Poyun28659	PyWD40-192	Ⅳ	2	1	0	1	1	0	0	1	0	1	3	7	0	0
Poyun28974	PyWD40-193	Ⅱ	3	0	1	1	1	2	0	0	0	0	0	8	0	1
Poyun29223	PyWD40-194	Ⅲ	9	0	0	0	1	4	0	0	0	0	1	12	1	1
Poyun29246	PyWD40-195	Ⅳ	4	0	0	0	0	3	2	0	0	1	6	19	0	0
Poyun29250	PyWD40-196	Ⅶ	0	1	2	0	2	1	0	0	0	0	3	10	1	1
Poyun29381	PyWD40-197	Ⅴ	4	0	1	0	8	0	0	0	2	0	1	8	0	0
Poyun29891	PyWD40-198	Ⅳ	0	0	1	0	0	0	3	1	2	1	1	6	0	1
Poyun30065	PyWD40-199	Ⅴ	4	0	0	0	1	1	0	1	0	1	2	12	0	0
Poyun30228	PyWD40-200	Ⅵ	1	0	1	0	0	1	0	3	0	0	0	13	1	0
Poyun30331	PyWD40-201	Ⅳ	1	0	1	0	1	1	0	0	2	1	3	6	0	1
Poyun30406	PyWD40-202	Ⅳ	5	0	0	0	1	1	0	0	2	1	0	9	0	1
Poyun30476	PyWD40-203	Ⅵ	2	0	0	0	1	5	0	1	2	2	1	13	0	0
Poyun30533	PyWD40-204	Ⅴ	1	0	0	1	0	0	1	2	8	0	4	6	1	2
Poyun30780	PyWD40-205	Ⅷ	2	0	1	0	0	0	0	2	2	0	3	7	0	1
Poyun30822	PyWD40-206	Ⅴ	0	1	0	0	0	1	2	0	0	0	1	13	0	1
Poyun30949	PyWD40-207	Ⅶ	2	0	1	0	0	1	1	0	8	1	1	9	1	0
Poyun31013	PyWD40-208	Ⅳ	2	0	0	1	0	1	1	0	0	1	0	10	0	0
Poyun31190	PyWD40-209	Ⅴ	2	0	0	1	0	0	1	0	2	0	1	7	0	0
Poyun31200	PyWD40-210	Ⅷ	0	0	0	1	0	0	0	2	2	0	1	10	0	1
Poyun31213	PyWD40-211	Ⅴ	3	0	0	3	0	0	0	0	0	1	0	6	0	0
Poyun31425	PyWD40-212	Ⅷ	0	0	1	1	0	1	0	0	0	0	2	13	0	1
Poyun31509	PyWD40-213	Ⅳ	2	0	0	0	0	0	0	0	0	0	0	7	0	0
Poyun31513	PyWD40-214	Ⅱ	3	0	0	1	0	1	0	0	0	0	0	13	0	0
Poyun31648	PyWD40-215	Ⅵ	1	0	0	1	2	2	0	1	0	1	2	15	0	0
Poyun31814	PyWD40-216	Ⅲ	2	0	0	1	0	0	0	0	2	1	0	7	0	0
Poyun32038	PyWD40-217	Ⅱ	2	0	1	2	0	1	0	2	4	0	2	14	0	0
Poyun32609	PyWD40-218	Ⅵ	7	0	0	0	1	0	0	0	0	0	1	8	0	0
Poyun32678	PyWD40-219	Ⅷ	2	0	1	1	0	5	0	0	2	0	0	16	0	1
Poyun32813	PyWD40-220	Ⅵ	2	0	0	0	0	0	2	0	0	1	3	16	0	1
Poyun33524	PyWD40-221	Ⅳ	0	0	0	0	0	2	3	0	0	0	1	23	2	0
Poyun33545	PyWD40-222	Ⅳ	3	0	2	0	0	1	0	1	2	0	1	15	0	0
Poyun33617	PyWD40-223	Ⅳ	6	0	0	0	0	2	1	0	4	0	2	9	0	0
Poyun33651	PyWD40-224	Ⅵ	2	0	0	1	0	7	1	0	0	1	2	15	0	0
Poyun33652	PyWD40-225	Ⅵ	1	0	1	1	1	2	1	1	2	1	2	8	0	0
Poyun33766	PyWD40-226	Ⅰ	5	0	0	1	2	0	0	0	0	1	3	6	0	0
Poyun34148	PyWD40-227	Ⅴ	1	0	1	0	0	0	1	3	0	0	4	7	0	1
Poyun34648	PyWD40-228	Ⅵ	3	0	1	0	0	4	2	1	2	2	2	10	0	1
Poyun35174	PyWD40-229	Ⅷ	4	0	2	0	0	1	1	0	2	0	1	12	0	2
Poyun35523	PyWD40-230	Ⅴ	2	0	0	1	0	1	0	0	2	0	0	11	0	1
Poyun35706	PyWD40-231	Ⅷ	3	0	1	0	0	3	0	0	2	1	0	15	0	1
Poyun35870	PyWD40-232	Ⅶ	2	0	2	0	0	3	0	0	0	1	2	21	0	1
Poyun35940	PyWD40-233	Ⅰ	4	0	2	2	0	1	3	0	4	1	0	9	0	0
Poyun35948	PyWD40-234	Ⅰ	4	0	2	2	0	1	3	0	4	1	0	9	0	0
Poyun36448	PyWD40-235	Ⅷ	1	0	2	0	0	0	2	0	4	2	3	7	0	1
Poyun36485	PyWD40-236	Ⅲ	4	0	0	0	1	0	1	0	2	1	0	9	0	1
Poyun36778	PyWD40-237	Ⅱ	3	0	1	0	0	0	0	1	2	0	1	17	0	2
Poyun36783	PyWD40-238	Ⅳ	3	0	0	0	1	0	0	1	0	0	1	17	2	1
Poyun36884	PyWD40-239	Ⅷ	2	0	1	0	2	2	0	1	4	0	1	11	0	0
Poyun36943	PyWD40-240	Ⅳ	7	0	1	0	0	2	0	0	0	1	2	12	0	0
Poyun37040	PyWD40-241	Ⅷ	3	0	0	0	1	0	0	0	2	1	5	15	0	0
Poyun37054	PyWD40-242	Ⅴ	2	0	2	0	1	2	0	0	0	1	1	6	1	0
Poyun37368	PyWD40-243	Ⅴ	4	0	0	0	0	2	0	0	2	0	2	13	0	0
Poyun37635	PyWD40-244	Ⅴ	2	0	1	0	0	3	0	4	2	1	2	16	1	0
Poyun37688	PyWD40-245	Ⅵ	4	0	0	0	0	5	0	2	0	0	2	19	0	1
Poyun37840	PyWD40-246	Ⅳ	7	0	0	0	6	2	0	2	2	0	3	6	0	3
Poyun37843	PyWD40-247	Ⅵ	0	1	1	0	0	4	0	1	4	1	2	9	0	1
Poyun38349	PyWD40-248	Ⅵ	1	0	0	0	1	1	0	0	2	0	0	13	1	1
Poyun38373	PyWD40-249	Ⅳ	6	0	0	3	0	3	0	0	4	1	1	12	0	1
Poyun38688	PyWD40-250	Ⅵ	2	0	1	0	1	1	0	0	4	0	0	7	0	0
Poyun38885	PyWD40-251	Ⅴ	1	0	1	0	0	2	1	0	2	0	3	8	0	2
Poyun38911	PyWD40-252	Ⅴ	6	1	0	0	3	1	2	1	4	0	2	11	1	1
Poyun38943	PyWD40-253	Ⅱ	1	0	0	0	0	6	0	3	2	0	1	22	0	1
Poyun39003	PyWD40-254	Ⅲ	5	0	0	5	1	2	0	1	2	0	1	8	0	1
Poyun39136	PyWD40-255	Ⅴ	2	0	2	1	0	6	1	0	2	1	2	11	0	1
Poyun39176	PyWD40-256	Ⅴ	3	0	0	0	1	8	0	0	6	1	2	21	0	1
Poyun39226	PyWD40-257	Ⅳ	4	0	0	0	0	2	0	2	2	0	1	13	0	2
Poyun39333	PyWD40-258	Ⅶ	2	0	1	0	0	5	2	1	4	2	1	15	0	0
