# Supplementary material for: Genome-wide identification and salt stress response analysis of the WD40 protein family in Populus yunnanensis
Source: BMC Genomics. 2026 Jan 23;27:207. doi: 10.1186/s12864-026-12560-x (PMC12911239; doi:10.1186/s12864-026-12560-x)
Supplement: Supplementary file 10 — Supplementary Material 10. [file 12864_2026_12560_MOESM10_ESM.xlsx]

## Sheet: Sheet1
Table S8. The transcription expression data of P.yunnanensis WD40 genes under salt stress.
Cluster number	ID	CK	T1	T4
Ⅰ	PyWD40-4	33.5233	38.3433	40.2767
	PyWD40-28	12.82	14.1667	26.9133
	PyWD40-36	106.653	113.587	110.797
	PyWD40-43	0.353333	1.14	0.123333
	PyWD40-57	0	0.196667	0.05
	PyWD40-59	32.02	36.12	56.9767
	PyWD40-82	0.996667	1.96333	1.86667
	PyWD40-127	84.1833	89.6833	98.4267
	PyWD40-163	4.57667	6.44667	14.75
	PyWD40-165	35.0367	32.1267	41.3267
	PyWD40-190	12.35	14.8733	20.56
	PyWD40-226	65.7833	72.94	99.0767
	PyWD40-233	0	0	0.0166667
	PyWD40-234	0	0	0
Ⅱ	PyWD40-22	0.146667	0.826667	0.256667
	PyWD40-27	8.29333	11.29	17.4967
	PyWD40-53	46.57	53.9567	39.8767
	PyWD40-65	9.39333	12.37	14.8333
	PyWD40-77	42.2667	52.73	55.9967
	PyWD40-86	38.3733	42.1667	39.5633
	PyWD40-104	0.24	0.45	0.416667
	PyWD40-105	36.45	38.24	41.51
	PyWD40-114	0	0	0
	PyWD40-144	0.58	1.08	1.20333
	PyWD40-151	43.05	55.4167	43.48
	PyWD40-152	34.1433	37.2	31.5067
	PyWD40-166	6.52333	8.32667	13.7867
	PyWD40-175	2.32667	3.58	4.09
	PyWD40-193	2.91	4.16333	8.25667
	PyWD40-214	2.47667	4.23	2.41333
	PyWD40-217	12.1933	17.35	34.9767
	PyWD40-237	16.9033	13.9333	22.69
	PyWD40-253	22.42	21.6933	23.13
Ⅲ	PyWD40-7	34.6367	37.7467	18.8233
	PyWD40-26	9.27333	9.28	6.56667
	PyWD40-30	11.9533	13.7433	19.4733
	PyWD40-44	0	0	0
	PyWD40-52	26.01	28.5167	30.8533
	PyWD40-67	74.2533	65.0733	68.2633
	PyWD40-95	20.6533	14.5533	0.983333
	PyWD40-125	56.2033	43.81	25.41
	PyWD40-135	26.4	26.2433	27.1933
	PyWD40-194	17.5267	18.7233	9.78667
	PyWD40-216	3.71667	4.38667	4.66667
	PyWD40-236	29.07	26.3667	12.39
	PyWD40-254	2.02	2.88333	1.07
Ⅳ	PyWD40-11	5.99333	9.41667	8.34667
	PyWD40-13	71.4933	68.5167	61.35
	PyWD40-16	17.15	20.4067	26.8467
	PyWD40-18	0.3	0.2	0.336667
	PyWD40-32	26.2233	28.7067	54.02
	PyWD40-35	0.956667	2.56667	2.38
	PyWD40-46	18.72	21.24	23.0767
	PyWD40-49	8.77333	10.8433	11.6067
	PyWD40-56	13	12.6667	17.0367
	PyWD40-63	9.92	11.1433	20.9967
	PyWD40-78	7.49667	8.24	9.38
	PyWD40-89	4.79333	5.87333	8.1
	PyWD40-90	8.37667	8.9	11.8567
	PyWD40-115	15.44	15.2567	3.79667
	PyWD40-119	141.987	155.8	111.667
	PyWD40-121	2.42333	4.41333	5.33333
	PyWD40-137	0	0	0.0533333
	PyWD40-139	3.62667	4.64333	4.49333
	PyWD40-140	114.727	108.41	45.5433
	PyWD40-143	24.8133	26.59	20.3133
	PyWD40-161	13.8033	19.8667	17.34
	PyWD40-164	3.92	3.81333	4.81667
	PyWD40-188	18.2433	21.39	26.4467
	PyWD40-191	10.9667	12.3433	17.6967
	PyWD40-192	10.0333	3.89667	19.78
	PyWD40-195	1.42667	3.58667	1.32
	PyWD40-198	35.7633	39.86	47.38
	PyWD40-201	4.53333	7.65333	5.51667
	PyWD40-202	17.1567	20.74	26.1767
	PyWD40-208	7.05333	8.20667	12.32
	PyWD40-213	103.753	134.867	143.373
	PyWD40-221	65.52	72.4867	2.67667
	PyWD40-222	1.74667	2.19667	1.37333
	PyWD40-223	24.0467	25.9267	43.6133
	PyWD40-238	93.8067	129.41	139.79
	PyWD40-240	0.88	5.70333	0.303333
	PyWD40-246	12.49	12.8533	26.24
	PyWD40-249	4.03333	5.58333	7.27
	PyWD40-257	27.2067	36.2833	38.3033
Ⅴ	PyWD40-1	0.553333	1.20667	0.396667
	PyWD40-29	0.833333	0.563333	1.30333
	PyWD40-37	0.0166667	0.0433333	0.0433333
	PyWD40-39	39.47	49.2033	45.84
	PyWD40-41	55.4233	59.66	67.0267
	PyWD40-50	5.16667	6.12	14.4667
	PyWD40-51	31.25	39.5067	37.2867
	PyWD40-54	20.1	19.9467	24.0733
	PyWD40-55	8.21	5.93	1.80667
	PyWD40-61	33.2133	40.07	42.0033
	PyWD40-62	17.0667	19.57	17.1767
	PyWD40-71	0.0933333	0.266667	0.0833333
	PyWD40-73	28.3533	25.5067	34.37
	PyWD40-75	0.566667	0.59	0.64
	PyWD40-81	0	0	0
	PyWD40-83	0.523333	0.376667	0.34
	PyWD40-88	38.8233	38.7467	40.9567
	PyWD40-91	0	0	0.0166667
	PyWD40-93	5.56	6.88667	10.3133
	PyWD40-103	43.8067	37.82	58.0667
	PyWD40-107	25.0733	30.48	37.2767
	PyWD40-109	110.107	107.387	73.97
	PyWD40-117	8.11	10.13	7.36333
	PyWD40-118	0	0.0833333	0
	PyWD40-131	0.566667	1.29	0.103333
	PyWD40-134	32.65	42.09	51.12
	PyWD40-148	75.42	68.4433	58.8367
	PyWD40-149	4.39	5.65333	6.31667
	PyWD40-167	12.43	15.2967	17.8567
	PyWD40-171	37.2833	54.6267	47.2667
	PyWD40-176	36.9467	31.5767	43.5133
	PyWD40-179	19.5433	18.55	24.4833
	PyWD40-182	0.0566667	0.213333	0.45
	PyWD40-185	16.4567	21.41	32.96
	PyWD40-197	18.16	26.56	34.4233
	PyWD40-199	0.03	0	0
	PyWD40-204	17.99	19.9267	28.6033
	PyWD40-206	0.13	0.233333	0.07
	PyWD40-209	0.0533333	0.163333	0.0933333
	PyWD40-211	60.0967	66.1033	57.0333
	PyWD40-227	63.5433	78.9733	80.1133
	PyWD40-230	16.3867	18.3667	28.3133
	PyWD40-242	0	0	0.05
	PyWD40-243	22.29	27.5533	31.28
	PyWD40-244	31.8167	30.9733	50.4267
	PyWD40-251	3.36	1.89	32.2167
	PyWD40-252	37.76	41.7933	41.2867
	PyWD40-255	3.92333	6.46333	12.2433
	PyWD40-256	31.9	33.7033	46.9233
Ⅵ	PyWD40-2	37.0933	42.7267	46.55
	PyWD40-3	12.5967	15.2067	22.85
	PyWD40-8	34.8733	32.6267	25.4633
	PyWD40-9	14.5433	14.8567	14.5067
	PyWD40-14	45.8133	41.8833	79.3567
	PyWD40-15	62.7833	69.5267	85.3367
	PyWD40-17	41.31	42.2067	19.2133
	PyWD40-19	16.46	19.3133	40.2667
	PyWD40-23	4.97333	5.74	12.8967
	PyWD40-24	0.0533333	0.0866667	0.1
	PyWD40-25	149.023	136.89	58.48
	PyWD40-33	13.99	14.2733	45.15
	PyWD40-34	58.9	50.4933	110.313
	PyWD40-40	16.4267	20.53	27.6067
	PyWD40-45	133.09	137.853	152.193
	PyWD40-48	17.6833	25.0733	27.7933
	PyWD40-58	163.62	133.007	44.5433
	PyWD40-68	72.5867	65.5333	53.65
	PyWD40-69	52.5133	41.74	30.9333
	PyWD40-70	7.7	9.18667	21.9667
	PyWD40-79	40.0533	43.75	24.84
	PyWD40-84	68.7733	67.6067	31.0233
	PyWD40-92	6.29	7.45	14.4967
	PyWD40-96	24.4167	21.06	29.7967
	PyWD40-99	168.993	162.617	259.48
	PyWD40-113	8.35667	12.65	26.1067
	PyWD40-116	15.93	19.1333	22.5733
	PyWD40-123	20.2767	21.76	21.2067
	PyWD40-124	24.7	22.8433	29.3467
	PyWD40-128	3.79667	5.02333	11.5933
	PyWD40-129	7.15667	6.32	13.5867
	PyWD40-130	3.08333	3.26333	7.25
	PyWD40-133	11.72	14.8167	7.77333
	PyWD40-136	108.33	100.533	81.0733
	PyWD40-142	0	0	0
	PyWD40-145	2.16333	3.09333	6.50333
	PyWD40-156	26.64	36.72	60.3867
	PyWD40-159	39.7167	37.9867	44.6533
	PyWD40-162	37.3633	41.1633	23.0367
	PyWD40-168	46.73	48.2467	42.25
	PyWD40-170	29.8167	35.93	70.0833
	PyWD40-177	19.7067	19.09	24.7767
	PyWD40-178	135.087	104.943	74.7967
	PyWD40-180	93.2633	76.7667	71.01
	PyWD40-181	9.76333	9.06	35.6033
	PyWD40-200	14.9433	13.94	14.53
	PyWD40-203	6.54	4.00333	1.94
	PyWD40-215	26.64	28.5933	41.1067
	PyWD40-218	4.11667	4.02667	6.12667
	PyWD40-220	5.44333	8.75333	11.62
	PyWD40-224	17.2833	20.6833	38.6667
	PyWD40-225	16.7767	20.5767	54.2367
	PyWD40-228	150.4	166.653	172.33
	PyWD40-245	0.866667	0.363333	0
	PyWD40-247	30.2033	32.2167	36.3967
	PyWD40-248	85.61	90.7733	66.2633
	PyWD40-250	2.17333	6.08333	2.58333
Ⅶ	PyWD40-5	5.27333	7.19667	11.7767
	PyWD40-20	4.53	5.30333	3.65667
	PyWD40-21	5.63	6.48667	20.45
	PyWD40-31	49.6967	49.0867	66.5633
	PyWD40-42	7.76	11.33	12.5733
	PyWD40-47	41.0533	36.6967	54.9067
	PyWD40-60	25.7633	32.8033	49.8633
	PyWD40-72	0.743333	0.926667	2.27333
	PyWD40-74	91.8367	79.5033	70.5233
	PyWD40-76	30.4033	29.2033	100.8
	PyWD40-80	0.0833333	0.0966667	0.06
	PyWD40-85	3.63	5.08333	9.55
	PyWD40-87	52.9167	53.56	62.4533
	PyWD40-94	0.633333	1.39333	3.07667
	PyWD40-97	15.4667	19.4167	26.26
	PyWD40-100	5.47	6.99	9.10333
	PyWD40-101	49.8633	58.8	72.4567
	PyWD40-102	34.17	34.58	42.9967
	PyWD40-112	23.8133	22.2833	25.7033
	PyWD40-132	38.3633	41.26	73.5667
	PyWD40-141	2.4	5.89333	7.64667
	PyWD40-146	39.49	39.0667	81.17
	PyWD40-153	16.6333	17.6	26.63
	PyWD40-154	7.97333	9.75	13.9667
	PyWD40-158	20.8067	21.0867	52.5233
	PyWD40-169	117.027	105.413	155.353
	PyWD40-172	43.5467	47.42	34.9333
	PyWD40-183	3.8	6.84	12.1267
	PyWD40-184	13.3967	13.73	26.2033
	PyWD40-186	13.88	17.7	17.8633
	PyWD40-196	2.17333	2.71667	4.28
	PyWD40-207	7	6.26333	25.7367
	PyWD40-232	34.36	41.3733	52.5033
	PyWD40-258	18.9467	21.33	27.63
Ⅷ	PyWD40-6	7.53	9.06667	10.89
	PyWD40-10	8.27667	10.2567	7.94667
	PyWD40-12	79.0233	78.8333	85.54
	PyWD40-38	29.9867	26.3567	35.1733
	PyWD40-64	48.3	53.2233	70.3833
	PyWD40-66	17.98	19.59	10.6
	PyWD40-98	24.2167	23.64	45.0533
	PyWD40-106	8.33667	11.27	19.6133
	PyWD40-108	7.52667	11.3633	14.06
	PyWD40-110	45.08	39.1767	43.0233
	PyWD40-111	3.62333	19.52	5.62
	PyWD40-120	15.7267	17.69	16.35
	PyWD40-122	10.3133	11.1333	7.85
	PyWD40-126	2.60333	4.85	1.36333
	PyWD40-138	11.8967	12.5733	18.4533
	PyWD40-147	1.64333	12.3833	0.79
	PyWD40-150	36.9267	44.9467	66.55
	PyWD40-155	9.60667	15.0133	0.14
	PyWD40-157	26.94	20.56	25.7967
	PyWD40-160	0.783333	9.96	0.14
	PyWD40-173	2.26	3.81333	6.88333
	PyWD40-174	51.9933	50.65	42.67
	PyWD40-187	0.486667	9.34	0
	PyWD40-189	9.30333	7.23667	10.9867
	PyWD40-205	0	0	0.0666667
	PyWD40-210	75.3833	71.33	48.25
	PyWD40-212	36.9933	33.5233	29.8733
	PyWD40-219	14.7633	15.7933	22.07
	PyWD40-229	0.426667	9.25	0.106667
	PyWD40-231	1.48	2.08667	3.25
	PyWD40-235	1.96	2.7	0.956667
	PyWD40-239	31.4633	30.53	36.48
	PyWD40-241	137.187	124.293	77.4733
