# Supplementary material for: Genome-wide identification and salt stress response analysis of the WD40 protein family in Populus yunnanensis
Source: BMC Genomics. 2026 Jan 23;27:207. doi: 10.1186/s12864-026-12560-x (PMC12911239; doi:10.1186/s12864-026-12560-x)
Supplement: Supplementary file 11 — Supplementary Material 11. [file 12864_2026_12560_MOESM11_ESM.xlsx]

## Sheet: Sheet1
Table S9. Interaction proteins predicted to P.yunnanensis WD40s
Poyun10283
#node1	node2	node1_string_id	node2_string_id	neighborhood_on_chromosome	gene_fusion	phylogenetic_cooccurrence	homology	coexpression	experimentally_determined_interaction	database_annotated	automated_textmining	combined_score
A0A2K1XJA4	A0A2K2BIY6	3694.A0A2K1XJA4	3694.A0A2K2BIY6	0	0	0.494	0	0	0	0.076	0.044	0.514
A0A2K1XJA4	B9IBZ6_POPTR	3694.A0A2K1XJA4	3694.B9IBZ6	0	0	0.495	0	0	0	0.076	0.044	0.514
A0A2K1XJA4	A0A2K2BNS0	3694.A0A2K1XJA4	3694.A0A2K2BNS0	0	0	0.524	0	0	0.072	0.082	0	0.559
A0A2K1XQ33	A0A2K2BIY6	3694.A0A2K1XQ33	3694.A0A2K2BIY6	0	0	0.434	0	0	0	0.076	0.044	0.456
A0A2K1XQ33	B9IBZ6_POPTR	3694.A0A2K1XQ33	3694.B9IBZ6	0	0	0.44	0	0	0	0.076	0.044	0.462
A0A2K1XQ33	A0A2K2BNS0	3694.A0A2K1XQ33	3694.A0A2K2BNS0	0	0	0.499	0	0	0.072	0.082	0	0.535
A0A2K1XS36	A0A2K2BIY6	3694.A0A2K1XS36	3694.A0A2K2BIY6	0	0	0.501	0	0	0.059	0.067	0.045	0.525
A0A2K1XS36	B9IBZ6_POPTR	3694.A0A2K1XS36	3694.B9IBZ6	0	0	0.503	0	0	0.059	0.067	0.045	0.527
A0A2K1XS36	A0A2K2BNS0	3694.A0A2K1XS36	3694.A0A2K2BNS0	0	0	0.528	0	0	0.059	0.07	0	0.55
A0A2K1YP60	A0A2K2BIY6	3694.A0A2K1YP60	3694.A0A2K2BIY6	0	0	0.483	0	0	0	0.076	0.044	0.503
A0A2K1YP60	B9IBZ6_POPTR	3694.A0A2K1YP60	3694.B9IBZ6	0	0	0.486	0	0	0	0.076	0.044	0.506
A0A2K1YP60	A0A2K2BNS0	3694.A0A2K1YP60	3694.A0A2K2BNS0	0	0	0.511	0	0	0.072	0.082	0	0.547
A0A2K1ZK56	A0A2K2BIY6	3694.A0A2K1ZK56	3694.A0A2K2BIY6	0	0	0	0	0	0.092	0.349	0.079	0.408
A0A2K1ZK56	B9IBZ6_POPTR	3694.A0A2K1ZK56	3694.B9IBZ6	0	0	0	0	0	0.092	0.349	0.079	0.408
A0A2K1ZK56	A0A2K2BNS0	3694.A0A2K1ZK56	3694.A0A2K2BNS0	0	0	0	0	0.042	0.51	0.082	0.05	0.535
A0A2K1ZNQ3	A0A2K2BIY6	3694.A0A2K1ZNQ3	3694.A0A2K2BIY6	0	0	0.449	0	0	0	0.076	0.044	0.47
A0A2K1ZNQ3	B9IBZ6_POPTR	3694.A0A2K1ZNQ3	3694.B9IBZ6	0	0	0.452	0	0	0	0.076	0.044	0.473
A0A2K1ZNQ3	A0A2K2BNS0	3694.A0A2K1ZNQ3	3694.A0A2K2BNS0	0	0	0.507	0	0	0.072	0.082	0	0.543
A0A2K2BI51	A0A2K2BIY6	3694.A0A2K2BI51	3694.A0A2K2BIY6	0	0	0.435	0	0	0	0.076	0.044	0.457
A0A2K2BI51	B9IBZ6_POPTR	3694.A0A2K2BI51	3694.B9IBZ6	0	0	0.441	0	0	0	0.076	0.044	0.463
A0A2K2BI51	A0A2K2BNS0	3694.A0A2K2BI51	3694.A0A2K2BNS0	0	0	0.501	0	0	0.072	0.082	0	0.537
A0A2K2BIY6	A0A2K1XJA4	3694.A0A2K2BIY6	3694.A0A2K1XJA4	0	0	0.494	0	0	0	0.076	0.044	0.514
A0A2K2BIY6	A0A2K1XQ33	3694.A0A2K2BIY6	3694.A0A2K1XQ33	0	0	0.434	0	0	0	0.076	0.044	0.456
A0A2K2BIY6	A0A2K1XS36	3694.A0A2K2BIY6	3694.A0A2K1XS36	0	0	0.501	0	0	0.059	0.067	0.045	0.525
A0A2K2BIY6	A0A2K1YP60	3694.A0A2K2BIY6	3694.A0A2K1YP60	0	0	0.483	0	0	0	0.076	0.044	0.503
A0A2K2BIY6	A0A2K1ZK56	3694.A0A2K2BIY6	3694.A0A2K1ZK56	0	0	0	0	0	0.092	0.349	0.079	0.408
A0A2K2BIY6	A0A2K1ZNQ3	3694.A0A2K2BIY6	3694.A0A2K1ZNQ3	0	0	0.449	0	0	0	0.076	0.044	0.47
A0A2K2BIY6	A0A2K2BI51	3694.A0A2K2BIY6	3694.A0A2K2BI51	0	0	0.435	0	0	0	0.076	0.044	0.457
A0A2K2BIY6	B9I4E6_POPTR	3694.A0A2K2BIY6	3694.B9I4E6	0	0	0.478	0	0	0.059	0.067	0.045	0.503
A0A2K2BIY6	A0A2K2BNS0	3694.A0A2K2BIY6	3694.A0A2K2BNS0	0	0	0.507	0	0	0.086	0.079	0	0.548
A0A2K2BNS0	A0A2K1XJA4	3694.A0A2K2BNS0	3694.A0A2K1XJA4	0	0	0.524	0	0	0.072	0.082	0	0.559
A0A2K2BNS0	A0A2K1XQ33	3694.A0A2K2BNS0	3694.A0A2K1XQ33	0	0	0.499	0	0	0.072	0.082	0	0.535
A0A2K2BNS0	A0A2K1XS36	3694.A0A2K2BNS0	3694.A0A2K1XS36	0	0	0.528	0	0	0.059	0.07	0	0.55
A0A2K2BNS0	A0A2K1YP60	3694.A0A2K2BNS0	3694.A0A2K1YP60	0	0	0.511	0	0	0.072	0.082	0	0.547
A0A2K2BNS0	A0A2K1ZK56	3694.A0A2K2BNS0	3694.A0A2K1ZK56	0	0	0	0	0.042	0.51	0.082	0.05	0.535
A0A2K2BNS0	A0A2K1ZNQ3	3694.A0A2K2BNS0	3694.A0A2K1ZNQ3	0	0	0.507	0	0	0.072	0.082	0	0.543
A0A2K2BNS0	A0A2K2BI51	3694.A0A2K2BNS0	3694.A0A2K2BI51	0	0	0.501	0	0	0.072	0.082	0	0.537
A0A2K2BNS0	A0A2K2BIY6	3694.A0A2K2BNS0	3694.A0A2K2BIY6	0	0	0.507	0	0	0.086	0.079	0	0.548
A0A2K2BNS0	B9I4E6_POPTR	3694.A0A2K2BNS0	3694.B9I4E6	0	0	0.511	0	0	0.059	0.07	0	0.534
A0A2K2BNS0	B9IBZ6_POPTR	3694.A0A2K2BNS0	3694.B9IBZ6	0	0	0.508	0	0	0.086	0.079	0	0.549
B9I4E6_POPTR	A0A2K2BIY6	3694.B9I4E6	3694.A0A2K2BIY6	0	0	0.478	0	0	0.059	0.067	0.045	0.503
B9I4E6_POPTR	A0A2K2BNS0	3694.B9I4E6	3694.A0A2K2BNS0	0	0	0.511	0	0	0.059	0.07	0	0.534
B9I4E6_POPTR	B9IBZ6_POPTR	3694.B9I4E6	3694.B9IBZ6	0	0	0.481	0	0	0.059	0.067	0.045	0.506
B9IBZ6_POPTR	A0A2K1XJA4	3694.B9IBZ6	3694.A0A2K1XJA4	0	0	0.495	0	0	0	0.076	0.044	0.514
B9IBZ6_POPTR	A0A2K1XQ33	3694.B9IBZ6	3694.A0A2K1XQ33	0	0	0.44	0	0	0	0.076	0.044	0.462
B9IBZ6_POPTR	A0A2K1XS36	3694.B9IBZ6	3694.A0A2K1XS36	0	0	0.503	0	0	0.059	0.067	0.045	0.527
B9IBZ6_POPTR	A0A2K1YP60	3694.B9IBZ6	3694.A0A2K1YP60	0	0	0.486	0	0	0	0.076	0.044	0.506
B9IBZ6_POPTR	A0A2K1ZK56	3694.B9IBZ6	3694.A0A2K1ZK56	0	0	0	0	0	0.092	0.349	0.079	0.408
B9IBZ6_POPTR	A0A2K1ZNQ3	3694.B9IBZ6	3694.A0A2K1ZNQ3	0	0	0.452	0	0	0	0.076	0.044	0.473
B9IBZ6_POPTR	A0A2K2BI51	3694.B9IBZ6	3694.A0A2K2BI51	0	0	0.441	0	0	0	0.076	0.044	0.463
B9IBZ6_POPTR	A0A2K2BNS0	3694.B9IBZ6	3694.A0A2K2BNS0	0	0	0.508	0	0	0.086	0.079	0	0.549
B9IBZ6_POPTR	B9I4E6_POPTR	3694.B9IBZ6	3694.B9I4E6	0	0	0.481	0	0	0.059	0.067	0.045	0.506
Poyun32038
#node1	node2	node1_string_id	node2_string_id	neighborhood_on_chromosome	gene_fusion	phylogenetic_cooccurrence	homology	coexpression	experimentally_determined_interaction	database_annotated	automated_textmining	combined_score
A0A2K2B2A8	B9ID21_POPTR	3694.A0A2K2B2A8	3694.B9ID21	0	0	0.121	0.561	0	0	0.54	0	0.578
A0A2K2B2A8	U5FHE1_POPTR	3694.A0A2K2B2A8	3694.U5FHE1	0	0	0.203	0	0	0.043	0.54	0	0.618
A0A2K2B2A8	A0A3N7FZI2	3694.A0A2K2B2A8	3694.A0A3N7FZI2	0	0	0	0	0.479	0.642	0.54	0.278	0.929
A0A2K2B2A8	A9PBI3_POPTR	3694.A0A2K2B2A8	3694.A9PBI3	0	0	0	0	0.343	0.808	0.54	0.073	0.939
A0A2K2B2A8	A9P9K1_POPTR	3694.A0A2K2B2A8	3694.A9P9K1	0	0	0	0	0.343	0.808	0.54	0.073	0.939
A0A2K2B2A8	A9PE16_POPTR	3694.A0A2K2B2A8	3694.A9PE16	0	0	0	0	0.288	0.888	0.793	0.402	0.988
A0A2K2B2A8	B9I9Q7_POPTR	3694.A0A2K2B2A8	3694.B9I9Q7	0	0	0	0	0.729	0.886	0.54	0.416	0.99
A0A2K2B2A8	A0A2K2BLV5	3694.A0A2K2B2A8	3694.A0A2K2BLV5	0	0	0	0	0.729	0.886	0.54	0.416	0.99
A0A2K2B2A8	U5G436_POPTR	3694.A0A2K2B2A8	3694.U5G436	0	0	0.111	0.569	0.808	0.888	0.54	0.499	0.994
A0A2K2B2A8	B9MTI3_POPTR	3694.A0A2K2B2A8	3694.B9MTI3	0	0	0.153	0.552	0.92	0.893	0.857	0.562	0.999
A0A2K2BLV5	A0A2K2B2A8	3694.A0A2K2BLV5	3694.A0A2K2B2A8	0	0	0	0	0.729	0.886	0.54	0.416	0.99
A0A2K2BLV5	B9ID21_POPTR	3694.A0A2K2BLV5	3694.B9ID21	0	0	0	0	0	0.057	0.54	0	0.547
A0A2K2BLV5	U5FHE1_POPTR	3694.A0A2K2BLV5	3694.U5FHE1	0	0	0	0	0.06	0.05	0.54	0	0.553
A0A2K2BLV5	B9I9Q7_POPTR	3694.A0A2K2BLV5	3694.B9I9Q7	0	0	0.049	0.983	0	0	0.9	0	0.9
A0A2K2BLV5	A9PBI3_POPTR	3694.A0A2K2BLV5	3694.A9PBI3	0	0	0	0	0.105	0.839	0.54	0.397	0.954
A0A2K2BLV5	A9P9K1_POPTR	3694.A0A2K2BLV5	3694.A9P9K1	0	0	0	0	0.105	0.839	0.54	0.397	0.954
A0A2K2BLV5	A0A3N7FZI2	3694.A0A2K2BLV5	3694.A0A3N7FZI2	0	0	0	0	0.444	0.631	0.794	0.246	0.963
A0A2K2BLV5	A9PE16_POPTR	3694.A0A2K2BLV5	3694.A9PE16	0	0	0	0	0.467	0.887	0.797	0	0.986
A0A2K2BLV5	U5G436_POPTR	3694.A0A2K2BLV5	3694.U5G436	0	0	0	0	0.648	0.887	0.54	0.498	0.989
A0A2K2BLV5	B9MTI3_POPTR	3694.A0A2K2BLV5	3694.B9MTI3	0	0	0	0	0.922	0.893	0.54	0.252	0.996
A0A3N7FZI2	A0A2K2B2A8	3694.A0A3N7FZI2	3694.A0A2K2B2A8	0	0	0	0	0.479	0.642	0.54	0.278	0.929
A0A3N7FZI2	A0A2K2BLV5	3694.A0A3N7FZI2	3694.A0A2K2BLV5	0	0	0	0	0.444	0.631	0.794	0.246	0.963
A0A3N7FZI2	U5FHE1_POPTR	3694.A0A3N7FZI2	3694.U5FHE1	0	0	0	0	0.129	0.043	0.54	0	0.583
A0A3N7FZI2	B9ID21_POPTR	3694.A0A3N7FZI2	3694.B9ID21	0	0	0	0	0	0	0.594	0	0.594
A0A3N7FZI2	A9P9K1_POPTR	3694.A0A3N7FZI2	3694.A9P9K1	0	0	0	0	0.147	0.567	0.54	0.209	0.847
A0A3N7FZI2	A9PBI3_POPTR	3694.A0A3N7FZI2	3694.A9PBI3	0	0	0	0	0.147	0.567	0.54	0.209	0.847
A0A3N7FZI2	A9PE16_POPTR	3694.A0A3N7FZI2	3694.A9PE16	0	0	0	0	0.149	0.628	0.685	0	0.891
A0A3N7FZI2	U5G436_POPTR	3694.A0A3N7FZI2	3694.U5G436	0	0	0	0	0.285	0.642	0.54	0.242	0.898
A0A3N7FZI2	B9MTI3_POPTR	3694.A0A3N7FZI2	3694.B9MTI3	0	0	0	0	0.564	0.742	0.54	0.227	0.954
A0A3N7FZI2	B9I9Q7_POPTR	3694.A0A3N7FZI2	3694.B9I9Q7	0	0	0	0	0.444	0.631	0.794	0.246	0.963
A9P9K1_POPTR	A0A2K2B2A8	3694.A9P9K1	3694.A0A2K2B2A8	0	0	0	0	0.343	0.808	0.54	0.073	0.939
A9P9K1_POPTR	A0A2K2BLV5	3694.A9P9K1	3694.A0A2K2BLV5	0	0	0	0	0.105	0.839	0.54	0.397	0.954
A9P9K1_POPTR	A0A3N7FZI2	3694.A9P9K1	3694.A0A3N7FZI2	0	0	0	0	0.147	0.567	0.54	0.209	0.847
A9P9K1_POPTR	B9ID21_POPTR	3694.A9P9K1	3694.B9ID21	0	0	0	0	0	0.065	0.54	0	0.551
A9P9K1_POPTR	U5FHE1_POPTR	3694.A9P9K1	3694.U5FHE1	0	0	0	0	0.088	0.048	0.54	0	0.565
A9P9K1_POPTR	A9PBI3_POPTR	3694.A9P9K1	3694.A9PBI3	0	0	0.049	0.984	0	0	0.9	0	0.9
A9P9K1_POPTR	B9I9Q7_POPTR	3694.A9P9K1	3694.B9I9Q7	0	0	0	0	0.105	0.839	0.54	0.397	0.954
A9P9K1_POPTR	A9PE16_POPTR	3694.A9P9K1	3694.A9PE16	0.086	0	0	0	0.434	0.809	0.68	0.079	0.965
A9P9K1_POPTR	B9MTI3_POPTR	3694.A9P9K1	3694.B9MTI3	0	0	0	0	0.286	0.889	0.54	0.25	0.968
A9P9K1_POPTR	U5G436_POPTR	3694.A9P9K1	3694.U5G436	0	0	0	0	0.286	0.874	0.816	0.498	0.99
A9PBI3_POPTR	A0A2K2B2A8	3694.A9PBI3	3694.A0A2K2B2A8	0	0	0	0	0.343	0.808	0.54	0.073	0.939
A9PBI3_POPTR	A0A2K2BLV5	3694.A9PBI3	3694.A0A2K2BLV5	0	0	0	0	0.105	0.839	0.54	0.397	0.954
A9PBI3_POPTR	A0A3N7FZI2	3694.A9PBI3	3694.A0A3N7FZI2	0	0	0	0	0.147	0.567	0.54	0.209	0.847
A9PBI3_POPTR	A9P9K1_POPTR	3694.A9PBI3	3694.A9P9K1	0	0	0.049	0.984	0	0	0.9	0	0.9
A9PBI3_POPTR	B9ID21_POPTR	3694.A9PBI3	3694.B9ID21	0	0	0	0	0	0.065	0.54	0	0.551
A9PBI3_POPTR	U5FHE1_POPTR	3694.A9PBI3	3694.U5FHE1	0	0	0	0	0.088	0.048	0.54	0	0.565
A9PBI3_POPTR	B9I9Q7_POPTR	3694.A9PBI3	3694.B9I9Q7	0	0	0	0	0.105	0.839	0.54	0.397	0.954
A9PBI3_POPTR	A9PE16_POPTR	3694.A9PBI3	3694.A9PE16	0.086	0	0	0	0.434	0.809	0.68	0.079	0.965
A9PBI3_POPTR	B9MTI3_POPTR	3694.A9PBI3	3694.B9MTI3	0	0	0	0	0.286	0.889	0.54	0.25	0.968
A9PBI3_POPTR	U5G436_POPTR	3694.A9PBI3	3694.U5G436	0	0	0	0	0.286	0.874	0.816	0.498	0.99
A9PE16_POPTR	A0A2K2B2A8	3694.A9PE16	3694.A0A2K2B2A8	0	0	0	0	0.288	0.888	0.793	0.402	0.988
A9PE16_POPTR	A0A2K2BLV5	3694.A9PE16	3694.A0A2K2BLV5	0	0	0	0	0.467	0.887	0.797	0	0.986
A9PE16_POPTR	A0A3N7FZI2	3694.A9PE16	3694.A0A3N7FZI2	0	0	0	0	0.149	0.628	0.685	0	0.891
A9PE16_POPTR	A9P9K1_POPTR	3694.A9PE16	3694.A9P9K1	0.086	0	0	0	0.434	0.809	0.68	0.079	0.965
A9PE16_POPTR	A9PBI3_POPTR	3694.A9PE16	3694.A9PBI3	0.086	0	0	0	0.434	0.809	0.68	0.079	0.965
A9PE16_POPTR	B9ID21_POPTR	3694.A9PE16	3694.B9ID21	0	0	0	0	0	0.048	0.54	0	0.543
A9PE16_POPTR	U5FHE1_POPTR	3694.A9PE16	3694.U5FHE1	0	0	0	0	0	0.066	0.54	0	0.551
A9PE16_POPTR	B9I9Q7_POPTR	3694.A9PE16	3694.B9I9Q7	0	0	0	0	0.467	0.887	0.797	0	0.986
A9PE16_POPTR	B9MTI3_POPTR	3694.A9PE16	3694.B9MTI3	0	0	0	0	0.461	0.893	0.809	0.118	0.988
A9PE16_POPTR	U5G436_POPTR	3694.A9PE16	3694.U5G436	0	0	0	0	0.659	0.887	0.793	0.379	0.994
B9I9Q7_POPTR	A0A2K2B2A8	3694.B9I9Q7	3694.A0A2K2B2A8	0	0	0	0	0.729	0.886	0.54	0.416	0.99
B9I9Q7_POPTR	A0A2K2BLV5	3694.B9I9Q7	3694.A0A2K2BLV5	0	0	0.049	0.983	0	0	0.9	0	0.9
B9I9Q7_POPTR	A0A3N7FZI2	3694.B9I9Q7	3694.A0A3N7FZI2	0	0	0	0	0.444	0.631	0.794	0.246	0.963
B9I9Q7_POPTR	A9P9K1_POPTR	3694.B9I9Q7	3694.A9P9K1	0	0	0	0	0.105	0.839	0.54	0.397	0.954
B9I9Q7_POPTR	A9PBI3_POPTR	3694.B9I9Q7	3694.A9PBI3	0	0	0	0	0.105	0.839	0.54	0.397	0.954
B9I9Q7_POPTR	A9PE16_POPTR	3694.B9I9Q7	3694.A9PE16	0	0	0	0	0.467	0.887	0.797	0	0.986
B9I9Q7_POPTR	B9ID21_POPTR	3694.B9I9Q7	3694.B9ID21	0	0	0	0	0	0.057	0.54	0	0.547
B9I9Q7_POPTR	U5FHE1_POPTR	3694.B9I9Q7	3694.U5FHE1	0	0	0	0	0.06	0.05	0.54	0	0.553
B9I9Q7_POPTR	U5G436_POPTR	3694.B9I9Q7	3694.U5G436	0	0	0	0	0.648	0.887	0.54	0.498	0.989
B9I9Q7_POPTR	B9MTI3_POPTR	3694.B9I9Q7	3694.B9MTI3	0	0	0	0	0.922	0.893	0.54	0.252	0.996
B9ID21_POPTR	A0A2K2B2A8	3694.B9ID21	3694.A0A2K2B2A8	0	0	0.121	0.561	0	0	0.54	0	0.578
B9ID21_POPTR	A0A2K2BLV5	3694.B9ID21	3694.A0A2K2BLV5	0	0	0	0	0	0.057	0.54	0	0.547
B9ID21_POPTR	A0A3N7FZI2	3694.B9ID21	3694.A0A3N7FZI2	0	0	0	0	0	0	0.594	0	0.594
B9ID21_POPTR	A9P9K1_POPTR	3694.B9ID21	3694.A9P9K1	0	0	0	0	0	0.065	0.54	0	0.551
B9ID21_POPTR	A9PBI3_POPTR	3694.B9ID21	3694.A9PBI3	0	0	0	0	0	0.065	0.54	0	0.551
B9ID21_POPTR	A9PE16_POPTR	3694.B9ID21	3694.A9PE16	0	0	0	0	0	0.048	0.54	0	0.543
B9ID21_POPTR	B9I9Q7_POPTR	3694.B9ID21	3694.B9I9Q7	0	0	0	0	0	0.057	0.54	0	0.547
B9ID21_POPTR	B9MTI3_POPTR	3694.B9ID21	3694.B9MTI3	0	0	0.166	0.561	0	0	0.54	0	0.6
B9ID21_POPTR	U5G436_POPTR	3694.B9ID21	3694.U5G436	0	0	0.212	0.571	0	0	0.54	0	0.622
B9ID21_POPTR	U5FHE1_POPTR	3694.B9ID21	3694.U5FHE1	0	0	0.271	0	0	0.059	0.553	0	0.667
B9MTI3_POPTR	A0A2K2B2A8	3694.B9MTI3	3694.A0A2K2B2A8	0	0	0.153	0.552	0.92	0.893	0.857	0.562	0.999
B9MTI3_POPTR	A0A2K2BLV5	3694.B9MTI3	3694.A0A2K2BLV5	0	0	0	0	0.922	0.893	0.54	0.252	0.996
B9MTI3_POPTR	A0A3N7FZI2	3694.B9MTI3	3694.A0A3N7FZI2	0	0	0	0	0.564	0.742	0.54	0.227	0.954
B9MTI3_POPTR	A9P9K1_POPTR	3694.B9MTI3	3694.A9P9K1	0	0	0	0	0.286	0.889	0.54	0.25	0.968
B9MTI3_POPTR	A9PBI3_POPTR	3694.B9MTI3	3694.A9PBI3	0	0	0	0	0.286	0.889	0.54	0.25	0.968
B9MTI3_POPTR	A9PE16_POPTR	3694.B9MTI3	3694.A9PE16	0	0	0	0	0.461	0.893	0.809	0.118	0.988
B9MTI3_POPTR	B9I9Q7_POPTR	3694.B9MTI3	3694.B9I9Q7	0	0	0	0	0.922	0.893	0.54	0.252	0.996
B9MTI3_POPTR	B9ID21_POPTR	3694.B9MTI3	3694.B9ID21	0	0	0.166	0.561	0	0	0.54	0	0.6
B9MTI3_POPTR	U5FHE1_POPTR	3694.B9MTI3	3694.U5FHE1	0	0	0.253	0	0	0.043	0.54	0	0.642
B9MTI3_POPTR	U5G436_POPTR	3694.B9MTI3	3694.U5G436	0	0	0.187	0.568	0.76	0.893	0.54	0.305	0.992
U5FHE1_POPTR	A0A2K2B2A8	3694.U5FHE1	3694.A0A2K2B2A8	0	0	0.203	0	0	0.043	0.54	0	0.618
U5FHE1_POPTR	A0A2K2BLV5	3694.U5FHE1	3694.A0A2K2BLV5	0	0	0	0	0.06	0.05	0.54	0	0.553
U5FHE1_POPTR	A0A3N7FZI2	3694.U5FHE1	3694.A0A3N7FZI2	0	0	0	0	0.129	0.043	0.54	0	0.583
U5FHE1_POPTR	A9P9K1_POPTR	3694.U5FHE1	3694.A9P9K1	0	0	0	0	0.088	0.048	0.54	0	0.565
U5FHE1_POPTR	A9PBI3_POPTR	3694.U5FHE1	3694.A9PBI3	0	0	0	0	0.088	0.048	0.54	0	0.565
U5FHE1_POPTR	A9PE16_POPTR	3694.U5FHE1	3694.A9PE16	0	0	0	0	0	0.066	0.54	0	0.551
U5FHE1_POPTR	B9I9Q7_POPTR	3694.U5FHE1	3694.B9I9Q7	0	0	0	0	0.06	0.05	0.54	0	0.553
U5FHE1_POPTR	B9ID21_POPTR	3694.U5FHE1	3694.B9ID21	0	0	0.271	0	0	0.059	0.553	0	0.667
U5FHE1_POPTR	B9MTI3_POPTR	3694.U5FHE1	3694.B9MTI3	0	0	0.253	0	0	0.043	0.54	0	0.642
U5FHE1_POPTR	U5G436_POPTR	3694.U5FHE1	3694.U5G436	0	0	0.288	0	0	0	0.54	0	0.658
U5G436_POPTR	A0A2K2B2A8	3694.U5G436	3694.A0A2K2B2A8	0	0	0.111	0.569	0.808	0.888	0.54	0.499	0.994
U5G436_POPTR	A0A2K2BLV5	3694.U5G436	3694.A0A2K2BLV5	0	0	0	0	0.648	0.887	0.54	0.498	0.989
U5G436_POPTR	A0A3N7FZI2	3694.U5G436	3694.A0A3N7FZI2	0	0	0	0	0.285	0.642	0.54	0.242	0.898
U5G436_POPTR	A9P9K1_POPTR	3694.U5G436	3694.A9P9K1	0	0	0	0	0.286	0.874	0.816	0.498	0.99
U5G436_POPTR	A9PBI3_POPTR	3694.U5G436	3694.A9PBI3	0	0	0	0	0.286	0.874	0.816	0.498	0.99
U5G436_POPTR	A9PE16_POPTR	3694.U5G436	3694.A9PE16	0	0	0	0	0.659	0.887	0.793	0.379	0.994
U5G436_POPTR	B9I9Q7_POPTR	3694.U5G436	3694.B9I9Q7	0	0	0	0	0.648	0.887	0.54	0.498	0.989
U5G436_POPTR	B9ID21_POPTR	3694.U5G436	3694.B9ID21	0	0	0.212	0.571	0	0	0.54	0	0.622
U5G436_POPTR	B9MTI3_POPTR	3694.U5G436	3694.B9MTI3	0	0	0.187	0.568	0.76	0.893	0.54	0.305	0.992
U5G436_POPTR	U5FHE1_POPTR	3694.U5G436	3694.U5FHE1	0	0	0.288	0	0	0	0.54	0	0.658
Poyun31509
#node1	node2	node1_string_id	node2_string_id	neighborhood_on_chromosome	gene_fusion	phylogenetic_cooccurrence	homology	coexpression	experimentally_determined_interaction	database_annotated	automated_textmining	combined_score
A0A2K1YY55	A9P926_POPTR	3694.A0A2K1YY55	3694.A9P926	0	0	0	0	0.744	0.801	0	0.344	0.963
A0A2K1YY55	B9HHM2_POPTR	3694.A0A2K1YY55	3694.B9HHM2	0.095	0	0	0	0.862	0.888	0	0.416	0.99
A0A2K1YY55	A9PF35_POPTR	3694.A0A2K1YY55	3694.A9PF35	0.095	0	0	0	0.862	0.888	0	0.416	0.99
A0A2K1YY55	A9P8L6_POPTR	3694.A0A2K1YY55	3694.A9P8L6	0	0	0	0	0.875	0.888	0.652	0.553	0.997
A0A2K1YY55	A9PDZ4_POPTR	3694.A0A2K1YY55	3694.A9PDZ4	0	0	0	0	0.875	0.888	0.652	0.553	0.997
A0A2K1YY55	A9PBE6_POPTR	3694.A0A2K1YY55	3694.A9PBE6	0.103	0	0	0	0.971	0.893	0	0.557	0.998
A0A2K1YY55	A9PC42_POPTR	3694.A0A2K1YY55	3694.A9PC42	0	0	0	0	0.963	0.893	0	0.562	0.998
A0A2K1YY55	A9PC55_POPTR	3694.A0A2K1YY55	3694.A9PC55	0	0	0	0	0.969	0.893	0.702	0.498	0.999
A0A2K1YY55	A9P9H8_POPTR	3694.A0A2K1YY55	3694.A9P9H8	0	0	0	0	0.96	0.893	0.595	0.563	0.999
A9P8L6_POPTR	A0A2K1YY55	3694.A9P8L6	3694.A0A2K1YY55	0	0	0	0	0.875	0.888	0.652	0.553	0.997
A9P8L6_POPTR	A9PDZ4_POPTR	3694.A9P8L6	3694.A9PDZ4	0	0	0.049	0.983	0	0	0.9	0	0.9
A9P8L6_POPTR	A9P926_POPTR	3694.A9P8L6	3694.A9P926	0	0	0	0	0.75	0.801	0	0.344	0.964
A9P8L6_POPTR	A9PF35_POPTR	3694.A9P8L6	3694.A9PF35	0	0	0	0	0.872	0.888	0	0.402	0.99
A9P8L6_POPTR	B9HHM2_POPTR	3694.A9P8L6	3694.B9HHM2	0	0	0	0	0.872	0.888	0	0.402	0.99
A9P8L6_POPTR	A9PC42_POPTR	3694.A9P8L6	3694.A9PC42	0.106	0	0	0	0.939	0.893	0	0.368	0.995
A9P8L6_POPTR	A9PBK6_POPTR	3694.A9P8L6	3694.A9PBK6	0	0	0	0	0.875	0.888	0.833	0.553	0.998
A9P8L6_POPTR	A9PBE6_POPTR	3694.A9P8L6	3694.A9PBE6	0	0	0	0	0.971	0.893	0	0.563	0.998
A9P8L6_POPTR	A9P9H8_POPTR	3694.A9P8L6	3694.A9P9H8	0	0	0	0	0.965	0.893	0.805	0.556	0.999
A9P8L6_POPTR	A9PC55_POPTR	3694.A9P8L6	3694.A9PC55	0	0	0	0	0.971	0.893	0.857	0.553	0.999
A9P926_POPTR	A0A2K1YY55	3694.A9P926	3694.A0A2K1YY55	0	0	0	0	0.744	0.801	0	0.344	0.963
A9P926_POPTR	A9P8L6_POPTR	3694.A9P926	3694.A9P8L6	0	0	0	0	0.75	0.801	0	0.344	0.964
A9P926_POPTR	A9PBK6_POPTR	3694.A9P926	3694.A9PBK6	0	0	0	0	0.744	0.801	0	0.344	0.963
A9P926_POPTR	B9HHM2_POPTR	3694.A9P926	3694.B9HHM2	0	0	0	0	0.758	0.801	0	0.321	0.964
A9P926_POPTR	A9PDZ4_POPTR	3694.A9P926	3694.A9PDZ4	0	0	0	0	0.75	0.801	0	0.344	0.964
A9P926_POPTR	A9PF35_POPTR	3694.A9P926	3694.A9PF35	0	0	0	0	0.758	0.801	0	0.321	0.964
A9P926_POPTR	A9PC42_POPTR	3694.A9P926	3694.A9PC42	0	0	0	0	0.727	0.888	0	0.058	0.968
A9P926_POPTR	A9PC55_POPTR	3694.A9P926	3694.A9PC55	0	0	0	0	0.779	0.888	0	0.057	0.974
A9P926_POPTR	A9P9H8_POPTR	3694.A9P926	3694.A9P9H8	0	0	0	0	0.729	0.888	0	0.249	0.975
A9P926_POPTR	A9PBE6_POPTR	3694.A9P926	3694.A9PBE6	0	0	0	0	0.875	0.888	0	0.179	0.987
A9P9H8_POPTR	A0A2K1YY55	3694.A9P9H8	3694.A0A2K1YY55	0	0	0	0	0.96	0.893	0.595	0.563	0.999
A9P9H8_POPTR	A9P8L6_POPTR	3694.A9P9H8	3694.A9P8L6	0	0	0	0	0.965	0.893	0.805	0.556	0.999
A9P9H8_POPTR	A9P926_POPTR	3694.A9P9H8	3694.A9P926	0	0	0	0	0.729	0.888	0	0.249	0.975
A9P9H8_POPTR	B9HHM2_POPTR	3694.A9P9H8	3694.B9HHM2	0	0	0	0	0.92	0.893	0	0.562	0.995
A9P9H8_POPTR	A9PF35_POPTR	3694.A9P9H8	3694.A9PF35	0	0	0	0	0.92	0.893	0	0.562	0.995
A9P9H8_POPTR	A9PBE6_POPTR	3694.A9P9H8	3694.A9PBE6	0	0	0	0	0.999	0.903	0	0.514	0.999
A9P9H8_POPTR	A9PBK6_POPTR	3694.A9P9H8	3694.A9PBK6	0	0	0	0	0.96	0.893	0.805	0.563	0.999
A9P9H8_POPTR	A9PC55_POPTR	3694.A9P9H8	3694.A9PC55	0	0	0	0	0.999	0.903	0.813	0.192	0.999
A9P9H8_POPTR	A9PC42_POPTR	3694.A9P9H8	3694.A9PC42	0	0	0	0	0.999	0.903	0	0.563	0.999
A9P9H8_POPTR	A9PDZ4_POPTR	3694.A9P9H8	3694.A9PDZ4	0	0	0	0	0.965	0.893	0.805	0.556	0.999
A9PBE6_POPTR	A0A2K1YY55	3694.A9PBE6	3694.A0A2K1YY55	0.103	0	0	0	0.971	0.893	0	0.557	0.998
A9PBE6_POPTR	A9P8L6_POPTR	3694.A9PBE6	3694.A9P8L6	0	0	0	0	0.971	0.893	0	0.563	0.998
A9PBE6_POPTR	A9P926_POPTR	3694.A9PBE6	3694.A9P926	0	0	0	0	0.875	0.888	0	0.179	0.987
A9PBE6_POPTR	A9P9H8_POPTR	3694.A9PBE6	3694.A9P9H8	0	0	0	0	0.999	0.903	0	0.514	0.999
A9PBE6_POPTR	A9PBK6_POPTR	3694.A9PBE6	3694.A9PBK6	0.103	0	0	0	0.971	0.893	0	0.557	0.998
A9PBE6_POPTR	A9PDZ4_POPTR	3694.A9PBE6	3694.A9PDZ4	0	0	0	0	0.971	0.893	0	0.563	0.998
A9PBE6_POPTR	A9PC42_POPTR	3694.A9PBE6	3694.A9PC42	0	0	0	0	0.998	0.903	0.573	0.562	0.999
A9PBE6_POPTR	A9PC55_POPTR	3694.A9PBE6	3694.A9PC55	0	0	0	0	0.999	0.903	0	0.317	0.999
A9PBE6_POPTR	B9HHM2_POPTR	3694.A9PBE6	3694.B9HHM2	0.106	0	0	0	0.969	0.893	0.595	0.56	0.999
A9PBE6_POPTR	A9PF35_POPTR	3694.A9PBE6	3694.A9PF35	0.106	0	0	0	0.969	0.893	0.595	0.56	0.999
A9PBK6_POPTR	A9P8L6_POPTR	3694.A9PBK6	3694.A9P8L6	0	0	0	0	0.875	0.888	0.833	0.553	0.998
A9PBK6_POPTR	A9P926_POPTR	3694.A9PBK6	3694.A9P926	0	0	0	0	0.744	0.801	0	0.344	0.963
A9PBK6_POPTR	A9P9H8_POPTR	3694.A9PBK6	3694.A9P9H8	0	0	0	0	0.96	0.893	0.805	0.563	0.999
A9PBK6_POPTR	A9PBE6_POPTR	3694.A9PBK6	3694.A9PBE6	0.103	0	0	0	0.971	0.893	0	0.557	0.998
A9PBK6_POPTR	B9HHM2_POPTR	3694.A9PBK6	3694.B9HHM2	0.095	0	0	0	0.862	0.888	0	0.416	0.99
A9PBK6_POPTR	A9PF35_POPTR	3694.A9PBK6	3694.A9PF35	0.095	0	0	0	0.862	0.888	0	0.416	0.99
A9PBK6_POPTR	A9PDZ4_POPTR	3694.A9PBK6	3694.A9PDZ4	0	0	0	0	0.875	0.888	0.833	0.553	0.998
A9PBK6_POPTR	A9PC42_POPTR	3694.A9PBK6	3694.A9PC42	0	0	0	0	0.963	0.893	0	0.562	0.998
A9PBK6_POPTR	A9PC55_POPTR	3694.A9PBK6	3694.A9PC55	0	0	0	0	0.969	0.893	0.857	0.498	0.999
A9PC42_POPTR	A0A2K1YY55	3694.A9PC42	3694.A0A2K1YY55	0	0	0	0	0.963	0.893	0	0.562	0.998
A9PC42_POPTR	A9P8L6_POPTR	3694.A9PC42	3694.A9P8L6	0.106	0	0	0	0.939	0.893	0	0.368	0.995
A9PC42_POPTR	A9P926_POPTR	3694.A9PC42	3694.A9P926	0	0	0	0	0.727	0.888	0	0.058	0.968
A9PC42_POPTR	A9P9H8_POPTR	3694.A9PC42	3694.A9P9H8	0	0	0	0	0.999	0.903	0	0.563	0.999
A9PC42_POPTR	A9PBE6_POPTR	3694.A9PC42	3694.A9PBE6	0	0	0	0	0.998	0.903	0.573	0.562	0.999
A9PC42_POPTR	A9PBK6_POPTR	3694.A9PC42	3694.A9PBK6	0	0	0	0	0.963	0.893	0	0.562	0.998
A9PC42_POPTR	A9PDZ4_POPTR	3694.A9PC42	3694.A9PDZ4	0.106	0	0	0	0.939	0.893	0	0.368	0.995
A9PC42_POPTR	A9PF35_POPTR	3694.A9PC42	3694.A9PF35	0	0	0	0	0.858	0.893	0.697	0.562	0.997
A9PC42_POPTR	B9HHM2_POPTR	3694.A9PC42	3694.B9HHM2	0	0	0	0	0.858	0.893	0.697	0.562	0.997
A9PC42_POPTR	A9PC55_POPTR	3694.A9PC42	3694.A9PC55	0	0	0	0	0.999	0.903	0	0.563	0.999
A9PC55_POPTR	A0A2K1YY55	3694.A9PC55	3694.A0A2K1YY55	0	0	0	0	0.969	0.893	0.702	0.498	0.999
A9PC55_POPTR	A9P8L6_POPTR	3694.A9PC55	3694.A9P8L6	0	0	0	0	0.971	0.893	0.857	0.553	0.999
A9PC55_POPTR	A9P926_POPTR	3694.A9PC55	3694.A9P926	0	0	0	0	0.779	0.888	0	0.057	0.974
A9PC55_POPTR	A9P9H8_POPTR	3694.A9PC55	3694.A9P9H8	0	0	0	0	0.999	0.903	0.813	0.192	0.999
A9PC55_POPTR	A9PBE6_POPTR	3694.A9PC55	3694.A9PBE6	0	0	0	0	0.999	0.903	0	0.317	0.999
A9PC55_POPTR	A9PBK6_POPTR	3694.A9PC55	3694.A9PBK6	0	0	0	0	0.969	0.893	0.857	0.498	0.999
A9PC55_POPTR	A9PC42_POPTR	3694.A9PC55	3694.A9PC42	0	0	0	0	0.999	0.903	0	0.563	0.999
A9PC55_POPTR	B9HHM2_POPTR	3694.A9PC55	3694.B9HHM2	0	0	0	0	0.944	0.893	0.163	0.555	0.997
A9PC55_POPTR	A9PF35_POPTR	3694.A9PC55	3694.A9PF35	0	0	0	0	0.944	0.893	0.163	0.555	0.997
A9PC55_POPTR	A9PDZ4_POPTR	3694.A9PC55	3694.A9PDZ4	0	0	0	0	0.971	0.893	0.857	0.553	0.999
A9PDZ4_POPTR	A0A2K1YY55	3694.A9PDZ4	3694.A0A2K1YY55	0	0	0	0	0.875	0.888	0.652	0.553	0.997
A9PDZ4_POPTR	A9P8L6_POPTR	3694.A9PDZ4	3694.A9P8L6	0	0	0.049	0.983	0	0	0.9	0	0.9
A9PDZ4_POPTR	A9P926_POPTR	3694.A9PDZ4	3694.A9P926	0	0	0	0	0.75	0.801	0	0.344	0.964
A9PDZ4_POPTR	A9P9H8_POPTR	3694.A9PDZ4	3694.A9P9H8	0	0	0	0	0.965	0.893	0.805	0.556	0.999
A9PDZ4_POPTR	A9PBE6_POPTR	3694.A9PDZ4	3694.A9PBE6	0	0	0	0	0.971	0.893	0	0.563	0.998
A9PDZ4_POPTR	A9PBK6_POPTR	3694.A9PDZ4	3694.A9PBK6	0	0	0	0	0.875	0.888	0.833	0.553	0.998
A9PDZ4_POPTR	A9PC42_POPTR	3694.A9PDZ4	3694.A9PC42	0.106	0	0	0	0.939	0.893	0	0.368	0.995
A9PDZ4_POPTR	A9PC55_POPTR	3694.A9PDZ4	3694.A9PC55	0	0	0	0	0.971	0.893	0.857	0.553	0.999
A9PDZ4_POPTR	B9HHM2_POPTR	3694.A9PDZ4	3694.B9HHM2	0	0	0	0	0.872	0.888	0	0.402	0.99
A9PDZ4_POPTR	A9PF35_POPTR	3694.A9PDZ4	3694.A9PF35	0	0	0	0	0.872	0.888	0	0.402	0.99
A9PF35_POPTR	A0A2K1YY55	3694.A9PF35	3694.A0A2K1YY55	0.095	0	0	0	0.862	0.888	0	0.416	0.99
A9PF35_POPTR	A9P8L6_POPTR	3694.A9PF35	3694.A9P8L6	0	0	0	0	0.872	0.888	0	0.402	0.99
A9PF35_POPTR	A9P926_POPTR	3694.A9PF35	3694.A9P926	0	0	0	0	0.758	0.801	0	0.321	0.964
A9PF35_POPTR	A9P9H8_POPTR	3694.A9PF35	3694.A9P9H8	0	0	0	0	0.92	0.893	0	0.562	0.995
A9PF35_POPTR	A9PBE6_POPTR	3694.A9PF35	3694.A9PBE6	0.106	0	0	0	0.969	0.893	0.595	0.56	0.999
A9PF35_POPTR	A9PBK6_POPTR	3694.A9PF35	3694.A9PBK6	0.095	0	0	0	0.862	0.888	0	0.416	0.99
A9PF35_POPTR	A9PC42_POPTR	3694.A9PF35	3694.A9PC42	0	0	0	0	0.858	0.893	0.697	0.562	0.997
A9PF35_POPTR	A9PC55_POPTR	3694.A9PF35	3694.A9PC55	0	0	0	0	0.944	0.893	0.163	0.555	0.997
A9PF35_POPTR	A9PDZ4_POPTR	3694.A9PF35	3694.A9PDZ4	0	0	0	0	0.872	0.888	0	0.402	0.99
A9PF35_POPTR	B9HHM2_POPTR	3694.A9PF35	3694.B9HHM2	0	0	0.048	0.985	0	0	0.9	0	0.9
B9HHM2_POPTR	A0A2K1YY55	3694.B9HHM2	3694.A0A2K1YY55	0.095	0	0	0	0.862	0.888	0	0.416	0.99
B9HHM2_POPTR	A9P8L6_POPTR	3694.B9HHM2	3694.A9P8L6	0	0	0	0	0.872	0.888	0	0.402	0.99
B9HHM2_POPTR	A9P926_POPTR	3694.B9HHM2	3694.A9P926	0	0	0	0	0.758	0.801	0	0.321	0.964
B9HHM2_POPTR	A9P9H8_POPTR	3694.B9HHM2	3694.A9P9H8	0	0	0	0	0.92	0.893	0	0.562	0.995
B9HHM2_POPTR	A9PBE6_POPTR	3694.B9HHM2	3694.A9PBE6	0.106	0	0	0	0.969	0.893	0.595	0.56	0.999
B9HHM2_POPTR	A9PBK6_POPTR	3694.B9HHM2	3694.A9PBK6	0.095	0	0	0	0.862	0.888	0	0.416	0.99
B9HHM2_POPTR	A9PC42_POPTR	3694.B9HHM2	3694.A9PC42	0	0	0	0	0.858	0.893	0.697	0.562	0.997
B9HHM2_POPTR	A9PC55_POPTR	3694.B9HHM2	3694.A9PC55	0	0	0	0	0.944	0.893	0.163	0.555	0.997
B9HHM2_POPTR	A9PDZ4_POPTR	3694.B9HHM2	3694.A9PDZ4	0	0	0	0	0.872	0.888	0	0.402	0.99
B9HHM2_POPTR	A9PF35_POPTR	3694.B9HHM2	3694.A9PF35	0	0	0.048	0.985	0	0	0.9	0	0.9
Poyun04963
#node1	node2	node1_string_id	node2_string_id	neighborhood_on_chromosome	gene_fusion	phylogenetic_cooccurrence	homology	coexpression	experimentally_determined_interaction	database_annotated	automated_textmining	combined_score
A0A2K1X3C3	A0A2K1ZSV3	3694.A0A2K1X3C3	3694.A0A2K1ZSV3	0	0	0.049	0.984	0	0	0.9	0	0.9
A0A2K1X3C3	B9HBK0_POPTR	3694.A0A2K1X3C3	3694.B9HBK0	0	0	0	0	0	0.875	0.816	0.492	0.987
A0A2K1X3C3	A0A2K2BHL2	3694.A0A2K1X3C3	3694.A0A2K2BHL2	0	0	0	0	0	0.888	0.833	0.553	0.99
A0A2K1X3C3	B9HAW4_POPTR	3694.A0A2K1X3C3	3694.B9HAW4	0	0	0	0	0	0.888	0.833	0.553	0.99
A0A2K1X3C3	B9GLF9_POPTR	3694.A0A2K1X3C3	3694.B9GLF9	0	0	0	0	0	0.888	0.833	0.553	0.99
A0A2K1X3C3	A0A2K1XP09	3694.A0A2K1X3C3	3694.A0A2K1XP09	0	0	0	0	0	0.888	0.833	0.553	0.99
A0A2K1X3C3	B9GKT8_POPTR	3694.A0A2K1X3C3	3694.B9GKT8	0	0	0	0	0	0.893	0.857	0.563	0.992
A0A2K1X3C3	B9GMZ1_POPTR	3694.A0A2K1X3C3	3694.B9GMZ1	0	0	0	0	0	0.893	0.857	0.563	0.992
A0A2K1X3C3	B9ILB5_POPTR	3694.A0A2K1X3C3	3694.B9ILB5	0	0	0	0	0	0.893	0.857	0.563	0.992
A0A2K1X3C3	A0A2K1XI86	3694.A0A2K1X3C3	3694.A0A2K1XI86	0	0	0	0	0.228	0.893	0.857	0.563	0.994
A0A2K1XI86	A0A2K1X3C3	3694.A0A2K1XI86	3694.A0A2K1X3C3	0	0	0	0	0.228	0.893	0.857	0.563	0.994
A0A2K1XI86	B9GLF9_POPTR	3694.A0A2K1XI86	3694.B9GLF9	0	0	0	0	0	0.893	0.857	0.563	0.992
A0A2K1XI86	A0A2K2BHL2	3694.A0A2K1XI86	3694.A0A2K2BHL2	0	0	0	0	0	0.893	0.857	0.563	0.992
A0A2K1XI86	B9HBK0_POPTR	3694.A0A2K1XI86	3694.B9HBK0	0	0	0	0	0	0.89	0.85	0.56	0.992
A0A2K1XI86	A0A2K1XP09	3694.A0A2K1XI86	3694.A0A2K1XP09	0	0	0	0	0	0.893	0.857	0.563	0.992
A0A2K1XI86	B9HAW4_POPTR	3694.A0A2K1XI86	3694.B9HAW4	0	0	0	0	0	0.893	0.857	0.563	0.992
A0A2K1XI86	A0A2K1ZSV3	3694.A0A2K1XI86	3694.A0A2K1ZSV3	0	0	0	0	0.228	0.893	0.857	0.563	0.994
A0A2K1XI86	B9GKT8_POPTR	3694.A0A2K1XI86	3694.B9GKT8	0	0	0	0	0	0.903	0.901	0.564	0.995
A0A2K1XI86	B9GMZ1_POPTR	3694.A0A2K1XI86	3694.B9GMZ1	0	0	0	0	0	0.903	0.901	0.564	0.995
A0A2K1XI86	B9ILB5_POPTR	3694.A0A2K1XI86	3694.B9ILB5	0	0	0	0	0	0.903	0.901	0.564	0.995
A0A2K1XP09	A0A2K1X3C3	3694.A0A2K1XP09	3694.A0A2K1X3C3	0	0	0	0	0	0.888	0.833	0.553	0.99
A0A2K1XP09	A0A2K1XI86	3694.A0A2K1XP09	3694.A0A2K1XI86	0	0	0	0	0	0.893	0.857	0.563	0.992
A0A2K1XP09	A0A2K2BHL2	3694.A0A2K1XP09	3694.A0A2K2BHL2	0	0	0.05	0.982	0	0	0.9	0	0.9
A0A2K1XP09	B9HBK0_POPTR	3694.A0A2K1XP09	3694.B9HBK0	0	0	0	0	0	0.875	0.816	0.499	0.987
A0A2K1XP09	A0A2K1ZSV3	3694.A0A2K1XP09	3694.A0A2K1ZSV3	0	0	0	0	0	0.888	0.833	0.553	0.99
A0A2K1XP09	B9GLF9_POPTR	3694.A0A2K1XP09	3694.B9GLF9	0	0	0	0	0	0.888	0.833	0.553	0.99
A0A2K1XP09	B9HAW4_POPTR	3694.A0A2K1XP09	3694.B9HAW4	0	0	0	0	0.052	0.888	0.833	0.553	0.991
A0A2K1XP09	B9ILB5_POPTR	3694.A0A2K1XP09	3694.B9ILB5	0	0	0	0	0	0.893	0.857	0.563	0.992
A0A2K1XP09	B9GKT8_POPTR	3694.A0A2K1XP09	3694.B9GKT8	0	0	0	0	0	0.893	0.857	0.563	0.992
A0A2K1XP09	B9GMZ1_POPTR	3694.A0A2K1XP09	3694.B9GMZ1	0	0	0	0	0	0.893	0.857	0.563	0.992
A0A2K1ZSV3	A0A2K1X3C3	3694.A0A2K1ZSV3	3694.A0A2K1X3C3	0	0	0.049	0.984	0	0	0.9	0	0.9
A0A2K1ZSV3	A0A2K1XI86	3694.A0A2K1ZSV3	3694.A0A2K1XI86	0	0	0	0	0.228	0.893	0.857	0.563	0.994
A0A2K1ZSV3	A0A2K1XP09	3694.A0A2K1ZSV3	3694.A0A2K1XP09	0	0	0	0	0	0.888	0.833	0.553	0.99
A0A2K1ZSV3	B9HBK0_POPTR	3694.A0A2K1ZSV3	3694.B9HBK0	0	0	0	0	0	0.875	0.816	0.492	0.987
A0A2K1ZSV3	B9HAW4_POPTR	3694.A0A2K1ZSV3	3694.B9HAW4	0	0	0	0	0	0.888	0.833	0.553	0.99
A0A2K1ZSV3	A0A2K2BHL2	3694.A0A2K1ZSV3	3694.A0A2K2BHL2	0	0	0	0	0	0.888	0.833	0.553	0.99
A0A2K1ZSV3	B9GLF9_POPTR	3694.A0A2K1ZSV3	3694.B9GLF9	0	0	0	0	0	0.888	0.833	0.553	0.99
A0A2K1ZSV3	B9GKT8_POPTR	3694.A0A2K1ZSV3	3694.B9GKT8	0	0	0	0	0	0.893	0.857	0.563	0.992
A0A2K1ZSV3	B9GMZ1_POPTR	3694.A0A2K1ZSV3	3694.B9GMZ1	0	0	0	0	0	0.893	0.857	0.563	0.992
A0A2K1ZSV3	B9ILB5_POPTR	3694.A0A2K1ZSV3	3694.B9ILB5	0	0	0	0	0	0.893	0.857	0.563	0.992
A0A2K2BHL2	A0A2K1X3C3	3694.A0A2K2BHL2	3694.A0A2K1X3C3	0	0	0	0	0	0.888	0.833	0.553	0.99
A0A2K2BHL2	A0A2K1XI86	3694.A0A2K2BHL2	3694.A0A2K1XI86	0	0	0	0	0	0.893	0.857	0.563	0.992
A0A2K2BHL2	A0A2K1XP09	3694.A0A2K2BHL2	3694.A0A2K1XP09	0	0	0.05	0.982	0	0	0.9	0	0.9
A0A2K2BHL2	A0A2K1ZSV3	3694.A0A2K2BHL2	3694.A0A2K1ZSV3	0	0	0	0	0	0.888	0.833	0.553	0.99
A0A2K2BHL2	B9HBK0_POPTR	3694.A0A2K2BHL2	3694.B9HBK0	0	0	0	0	0	0.875	0.816	0.499	0.987
A0A2K2BHL2	B9GLF9_POPTR	3694.A0A2K2BHL2	3694.B9GLF9	0	0	0	0	0	0.888	0.833	0.553	0.99
A0A2K2BHL2	B9HAW4_POPTR	3694.A0A2K2BHL2	3694.B9HAW4	0	0	0	0	0.052	0.888	0.833	0.553	0.991
A0A2K2BHL2	B9ILB5_POPTR	3694.A0A2K2BHL2	3694.B9ILB5	0	0	0	0	0	0.893	0.857	0.563	0.992
A0A2K2BHL2	B9GMZ1_POPTR	3694.A0A2K2BHL2	3694.B9GMZ1	0	0	0	0	0	0.893	0.857	0.563	0.992
A0A2K2BHL2	B9GKT8_POPTR	3694.A0A2K2BHL2	3694.B9GKT8	0	0	0	0	0	0.893	0.857	0.563	0.992
B9GKT8_POPTR	A0A2K1X3C3	3694.B9GKT8	3694.A0A2K1X3C3	0	0	0	0	0	0.893	0.857	0.563	0.992
B9GKT8_POPTR	A0A2K1XI86	3694.B9GKT8	3694.A0A2K1XI86	0	0	0	0	0	0.903	0.901	0.564	0.995
B9GKT8_POPTR	A0A2K1XP09	3694.B9GKT8	3694.A0A2K1XP09	0	0	0	0	0	0.893	0.857	0.563	0.992
B9GKT8_POPTR	A0A2K1ZSV3	3694.B9GKT8	3694.A0A2K1ZSV3	0	0	0	0	0	0.893	0.857	0.563	0.992
B9GKT8_POPTR	A0A2K2BHL2	3694.B9GKT8	3694.A0A2K2BHL2	0	0	0	0	0	0.893	0.857	0.563	0.992
B9GKT8_POPTR	B9GLF9_POPTR	3694.B9GKT8	3694.B9GLF9	0	0	0	0	0	0.892	0.857	0.563	0.992
B9GKT8_POPTR	B9HAW4_POPTR	3694.B9GKT8	3694.B9HAW4	0	0	0	0	0	0.893	0.857	0.563	0.992
B9GKT8_POPTR	B9HBK0_POPTR	3694.B9GKT8	3694.B9HBK0	0	0	0	0	0.148	0.89	0.85	0.564	0.993
B9GKT8_POPTR	B9ILB5_POPTR	3694.B9GKT8	3694.B9ILB5	0	0	0	0	0.125	0.903	0.901	0.564	0.995
B9GKT8_POPTR	B9GMZ1_POPTR	3694.B9GKT8	3694.B9GMZ1	0	0	0	0	0.064	0.903	0.901	0.564	0.995
B9GLF9_POPTR	A0A2K1X3C3	3694.B9GLF9	3694.A0A2K1X3C3	0	0	0	0	0	0.888	0.833	0.553	0.99
B9GLF9_POPTR	A0A2K1XI86	3694.B9GLF9	3694.A0A2K1XI86	0	0	0	0	0	0.893	0.857	0.563	0.992
B9GLF9_POPTR	A0A2K1XP09	3694.B9GLF9	3694.A0A2K1XP09	0	0	0	0	0	0.888	0.833	0.553	0.99
B9GLF9_POPTR	A0A2K1ZSV3	3694.B9GLF9	3694.A0A2K1ZSV3	0	0	0	0	0	0.888	0.833	0.553	0.99
B9GLF9_POPTR	A0A2K2BHL2	3694.B9GLF9	3694.A0A2K2BHL2	0	0	0	0	0	0.888	0.833	0.553	0.99
B9GLF9_POPTR	B9GKT8_POPTR	3694.B9GLF9	3694.B9GKT8	0	0	0	0	0	0.892	0.857	0.563	0.992
B9GLF9_POPTR	B9HBK0_POPTR	3694.B9GLF9	3694.B9HBK0	0	0	0	0	0	0.875	0.816	0.499	0.987
B9GLF9_POPTR	B9HAW4_POPTR	3694.B9GLF9	3694.B9HAW4	0	0	0	0	0	0.888	0.833	0.553	0.99
B9GLF9_POPTR	B9ILB5_POPTR	3694.B9GLF9	3694.B9ILB5	0	0	0	0	0	0.893	0.857	0.563	0.992
B9GLF9_POPTR	B9GMZ1_POPTR	3694.B9GLF9	3694.B9GMZ1	0	0	0	0	0	0.892	0.857	0.563	0.992
B9GMZ1_POPTR	A0A2K1X3C3	3694.B9GMZ1	3694.A0A2K1X3C3	0	0	0	0	0	0.893	0.857	0.563	0.992
B9GMZ1_POPTR	A0A2K1XI86	3694.B9GMZ1	3694.A0A2K1XI86	0	0	0	0	0	0.903	0.901	0.564	0.995
B9GMZ1_POPTR	A0A2K1XP09	3694.B9GMZ1	3694.A0A2K1XP09	0	0	0	0	0	0.893	0.857	0.563	0.992
B9GMZ1_POPTR	A0A2K1ZSV3	3694.B9GMZ1	3694.A0A2K1ZSV3	0	0	0	0	0	0.893	0.857	0.563	0.992
B9GMZ1_POPTR	A0A2K2BHL2	3694.B9GMZ1	3694.A0A2K2BHL2	0	0	0	0	0	0.893	0.857	0.563	0.992
B9GMZ1_POPTR	B9GKT8_POPTR	3694.B9GMZ1	3694.B9GKT8	0	0	0	0	0.064	0.903	0.901	0.564	0.995
B9GMZ1_POPTR	B9GLF9_POPTR	3694.B9GMZ1	3694.B9GLF9	0	0	0	0	0	0.892	0.857	0.563	0.992
B9GMZ1_POPTR	B9HAW4_POPTR	3694.B9GMZ1	3694.B9HAW4	0	0	0	0	0	0.893	0.857	0.563	0.992
B9GMZ1_POPTR	B9HBK0_POPTR	3694.B9GMZ1	3694.B9HBK0	0	0	0	0	0	0.89	0.85	0.56	0.992
B9GMZ1_POPTR	B9ILB5_POPTR	3694.B9GMZ1	3694.B9ILB5	0	0	0	0	0.112	0.903	0.901	0.564	0.995
B9HAW4_POPTR	A0A2K1X3C3	3694.B9HAW4	3694.A0A2K1X3C3	0	0	0	0	0	0.888	0.833	0.553	0.99
B9HAW4_POPTR	A0A2K1XI86	3694.B9HAW4	3694.A0A2K1XI86	0	0	0	0	0	0.893	0.857	0.563	0.992
B9HAW4_POPTR	A0A2K1XP09	3694.B9HAW4	3694.A0A2K1XP09	0	0	0	0	0.052	0.888	0.833	0.553	0.991
B9HAW4_POPTR	A0A2K1ZSV3	3694.B9HAW4	3694.A0A2K1ZSV3	0	0	0	0	0	0.888	0.833	0.553	0.99
B9HAW4_POPTR	A0A2K2BHL2	3694.B9HAW4	3694.A0A2K2BHL2	0	0	0	0	0.052	0.888	0.833	0.553	0.991
B9HAW4_POPTR	B9GKT8_POPTR	3694.B9HAW4	3694.B9GKT8	0	0	0	0	0	0.893	0.857	0.563	0.992
B9HAW4_POPTR	B9GLF9_POPTR	3694.B9HAW4	3694.B9GLF9	0	0	0	0	0	0.888	0.833	0.553	0.99
B9HAW4_POPTR	B9GMZ1_POPTR	3694.B9HAW4	3694.B9GMZ1	0	0	0	0	0	0.893	0.857	0.563	0.992
B9HAW4_POPTR	B9HBK0_POPTR	3694.B9HAW4	3694.B9HBK0	0	0	0	0	0.146	0.875	0.816	0.562	0.99
B9HAW4_POPTR	B9ILB5_POPTR	3694.B9HAW4	3694.B9ILB5	0	0	0	0	0	0.893	0.857	0.563	0.992
B9HBK0_POPTR	A0A2K1X3C3	3694.B9HBK0	3694.A0A2K1X3C3	0	0	0	0	0	0.875	0.816	0.492	0.987
B9HBK0_POPTR	A0A2K1XI86	3694.B9HBK0	3694.A0A2K1XI86	0	0	0	0	0	0.89	0.85	0.56	0.992
B9HBK0_POPTR	A0A2K1XP09	3694.B9HBK0	3694.A0A2K1XP09	0	0	0	0	0	0.875	0.816	0.499	0.987
B9HBK0_POPTR	A0A2K1ZSV3	3694.B9HBK0	3694.A0A2K1ZSV3	0	0	0	0	0	0.875	0.816	0.492	0.987
B9HBK0_POPTR	A0A2K2BHL2	3694.B9HBK0	3694.A0A2K2BHL2	0	0	0	0	0	0.875	0.816	0.499	0.987
B9HBK0_POPTR	B9GKT8_POPTR	3694.B9HBK0	3694.B9GKT8	0	0	0	0	0.148	0.89	0.85	0.564	0.993
B9HBK0_POPTR	B9GLF9_POPTR	3694.B9HBK0	3694.B9GLF9	0	0	0	0	0	0.875	0.816	0.499	0.987
B9HBK0_POPTR	B9GMZ1_POPTR	3694.B9HBK0	3694.B9GMZ1	0	0	0	0	0	0.89	0.85	0.56	0.992
B9HBK0_POPTR	B9HAW4_POPTR	3694.B9HBK0	3694.B9HAW4	0	0	0	0	0.146	0.875	0.816	0.562	0.99
B9HBK0_POPTR	B9ILB5_POPTR	3694.B9HBK0	3694.B9ILB5	0	0	0	0	0	0.89	0.85	0.564	0.992
B9ILB5_POPTR	A0A2K1X3C3	3694.B9ILB5	3694.A0A2K1X3C3	0	0	0	0	0	0.893	0.857	0.563	0.992
B9ILB5_POPTR	A0A2K1XI86	3694.B9ILB5	3694.A0A2K1XI86	0	0	0	0	0	0.903	0.901	0.564	0.995
B9ILB5_POPTR	A0A2K1XP09	3694.B9ILB5	3694.A0A2K1XP09	0	0	0	0	0	0.893	0.857	0.563	0.992
B9ILB5_POPTR	A0A2K1ZSV3	3694.B9ILB5	3694.A0A2K1ZSV3	0	0	0	0	0	0.893	0.857	0.563	0.992
B9ILB5_POPTR	A0A2K2BHL2	3694.B9ILB5	3694.A0A2K2BHL2	0	0	0	0	0	0.893	0.857	0.563	0.992
B9ILB5_POPTR	B9GKT8_POPTR	3694.B9ILB5	3694.B9GKT8	0	0	0	0	0.125	0.903	0.901	0.564	0.995
B9ILB5_POPTR	B9GLF9_POPTR	3694.B9ILB5	3694.B9GLF9	0	0	0	0	0	0.893	0.857	0.563	0.992
B9ILB5_POPTR	B9GMZ1_POPTR	3694.B9ILB5	3694.B9GMZ1	0	0	0	0	0.112	0.903	0.901	0.564	0.995
B9ILB5_POPTR	B9HAW4_POPTR	3694.B9ILB5	3694.B9HAW4	0	0	0	0	0	0.893	0.857	0.563	0.992
B9ILB5_POPTR	B9HBK0_POPTR	3694.B9ILB5	3694.B9HBK0	0	0	0	0	0	0.89	0.85	0.564	0.992
Poyun17551
#node1	node2	node1_string_id	node2_string_id	neighborhood_on_chromosome	gene_fusion	phylogenetic_cooccurrence	homology	coexpression	experimentally_determined_interaction	database_annotated	automated_textmining	combined_score
A0A2K1XBJ6	A0A2K1Y4V6	3694.A0A2K1XBJ6	3694.A0A2K1Y4V6	0	0	0	0	0.664	0.89	0.857	0.382	0.996
A0A2K1XBJ6	A9PBD4_POPTR	3694.A0A2K1XBJ6	3694.A9PBD4	0	0	0	0	0.614	0.898	0.813	0.561	0.996
A0A2K1XBJ6	B9I9Q7_POPTR	3694.A0A2K1XBJ6	3694.B9I9Q7	0	0	0	0	0.863	0.892	0.856	0.557	0.998
A0A2K1XBJ6	A0A2K2BLV5	3694.A0A2K1XBJ6	3694.A0A2K2BLV5	0	0	0	0	0.863	0.892	0.856	0.557	0.998
A0A2K1XBJ6	A0A2K1ZQ95	3694.A0A2K1XBJ6	3694.A0A2K1ZQ95	0	0	0	0	0.725	0.903	0.901	0.564	0.998
A0A2K1XBJ6	B9HUX3_POPTR	3694.A0A2K1XBJ6	3694.B9HUX3	0	0	0	0	0.86	0.893	0.857	0.411	0.998
A0A2K1XBJ6	A0A2K2B7F6	3694.A0A2K1XBJ6	3694.A0A2K2B7F6	0	0	0	0	0.994	0.903	0.886	0.564	0.999
A0A2K1XBJ6	A0A2K1Z939	3694.A0A2K1XBJ6	3694.A0A2K1Z939	0	0	0	0	0.849	0.903	0.901	0.563	0.999
A0A2K1XBJ6	U5G8G9_POPTR	3694.A0A2K1XBJ6	3694.U5G8G9	0	0	0.248	0	0.995	0.901	0.854	0.564	0.999
A0A2K1XBJ6	A0A3N7FP84	3694.A0A2K1XBJ6	3694.A0A3N7FP84	0	0	0	0	0.976	0.903	0.901	0.561	0.999
A0A2K1Y4V6	A0A2K1XBJ6	3694.A0A2K1Y4V6	3694.A0A2K1XBJ6	0	0	0	0	0.664	0.89	0.857	0.382	0.996
A0A2K1Y4V6	A0A2K2B7F6	3694.A0A2K1Y4V6	3694.A0A2K2B7F6	0	0	0	0	0.395	0.893	0.814	0.48	0.992
A0A2K1Y4V6	A0A2K1Z939	3694.A0A2K1Y4V6	3694.A0A2K1Z939	0	0	0	0	0.727	0.893	0.857	0	0.995
A0A2K1Y4V6	A9PBD4_POPTR	3694.A0A2K1Y4V6	3694.A9PBD4	0	0	0	0.669	0.863	0.893	0.54	0.556	0.996
A0A2K1Y4V6	U5G8G9_POPTR	3694.A0A2K1Y4V6	3694.U5G8G9	0	0	0	0	0.763	0.893	0.814	0.25	0.996
A0A2K1Y4V6	B9HUX3_POPTR	3694.A0A2K1Y4V6	3694.B9HUX3	0	0	0	0	0.757	0.888	0.833	0.518	0.997
A0A2K1Y4V6	B9I9Q7_POPTR	3694.A0A2K1Y4V6	3694.B9I9Q7	0	0	0	0	0.81	0.888	0.828	0.518	0.998
A0A2K1Y4V6	A0A2K2BLV5	3694.A0A2K1Y4V6	3694.A0A2K2BLV5	0	0	0	0	0.81	0.888	0.828	0.518	0.998
A0A2K1Y4V6	A0A2K1ZQ95	3694.A0A2K1Y4V6	3694.A0A2K1ZQ95	0	0	0	0	0.874	0.893	0.857	0.371	0.998
A0A2K1Y4V6	A0A3N7FP84	3694.A0A2K1Y4V6	3694.A0A3N7FP84	0	0	0	0	0.908	0.893	0.857	0.515	0.999
A0A2K1Z939	A0A2K1XBJ6	3694.A0A2K1Z939	3694.A0A2K1XBJ6	0	0	0	0	0.849	0.903	0.901	0.563	0.999
A0A2K1Z939	A0A2K1Y4V6	3694.A0A2K1Z939	3694.A0A2K1Y4V6	0	0	0	0	0.727	0.893	0.857	0	0.995
A0A2K1Z939	A0A2K2BLV5	3694.A0A2K1Z939	3694.A0A2K2BLV5	0	0	0	0	0.678	0.893	0.856	0.345	0.996
A0A2K1Z939	U5G8G9_POPTR	3694.A0A2K1Z939	3694.U5G8G9	0	0	0	0	0.764	0.903	0.86	0	0.996
A0A2K1Z939	B9I9Q7_POPTR	3694.A0A2K1Z939	3694.B9I9Q7	0	0	0	0	0.678	0.893	0.856	0.345	0.996
A0A2K1Z939	A0A2K1ZQ95	3694.A0A2K1Z939	3694.A0A2K1ZQ95	0	0	0	0	0.76	0.903	0.901	0.164	0.997
A0A2K1Z939	B9HUX3_POPTR	3694.A0A2K1Z939	3694.B9HUX3	0	0	0	0	0.8	0.893	0.857	0.397	0.997
A0A2K1Z939	A0A2K2B7F6	3694.A0A2K1Z939	3694.A0A2K2B7F6	0	0	0	0	0.584	0.903	0.892	0.54	0.997
A0A2K1Z939	A9PBD4_POPTR	3694.A0A2K1Z939	3694.A9PBD4	0	0	0	0	0.909	0.903	0.813	0	0.998
A0A2K1Z939	A0A3N7FP84	3694.A0A2K1Z939	3694.A0A3N7FP84	0	0	0	0	0.845	0.903	0.901	0.564	0.999
A0A2K1ZQ95	A0A2K1XBJ6	3694.A0A2K1ZQ95	3694.A0A2K1XBJ6	0	0	0	0	0.725	0.903	0.901	0.564	0.998
A0A2K1ZQ95	A0A2K1Y4V6	3694.A0A2K1ZQ95	3694.A0A2K1Y4V6	0	0	0	0	0.874	0.893	0.857	0.371	0.998
A0A2K1ZQ95	A0A2K1Z939	3694.A0A2K1ZQ95	3694.A0A2K1Z939	0	0	0	0	0.76	0.903	0.901	0.164	0.997
A0A2K1ZQ95	U5G8G9_POPTR	3694.A0A2K1ZQ95	3694.U5G8G9	0	0	0	0	0.288	0.903	0.857	0.564	0.995
A0A2K1ZQ95	A0A2K2B7F6	3694.A0A2K1ZQ95	3694.A0A2K2B7F6	0	0	0	0	0.285	0.903	0.892	0.563	0.996
A0A2K1ZQ95	B9I9Q7_POPTR	3694.A0A2K1ZQ95	3694.B9I9Q7	0	0	0	0	0.801	0.893	0.856	0.38	0.997
A0A2K1ZQ95	A0A2K2BLV5	3694.A0A2K1ZQ95	3694.A0A2K2BLV5	0	0	0	0	0.801	0.893	0.856	0.38	0.997
A0A2K1ZQ95	B9HUX3_POPTR	3694.A0A2K1ZQ95	3694.B9HUX3	0	0	0	0	0.81	0.893	0.857	0.562	0.998
A0A2K1ZQ95	A0A3N7FP84	3694.A0A2K1ZQ95	3694.A0A3N7FP84	0	0	0	0	0.971	0.903	0.901	0.56	0.999
A0A2K1ZQ95	A9PBD4_POPTR	3694.A0A2K1ZQ95	3694.A9PBD4	0	0	0	0	0.98	0.902	0.813	0.562	0.999
A0A2K2B7F6	A0A2K1XBJ6	3694.A0A2K2B7F6	3694.A0A2K1XBJ6	0	0	0	0	0.994	0.903	0.886	0.564	0.999
A0A2K2B7F6	A0A2K1Y4V6	3694.A0A2K2B7F6	3694.A0A2K1Y4V6	0	0	0	0	0.395	0.893	0.814	0.48	0.992
A0A2K2B7F6	A0A2K1Z939	3694.A0A2K2B7F6	3694.A0A2K1Z939	0	0	0	0	0.584	0.903	0.892	0.54	0.997
A0A2K2B7F6	A0A2K1ZQ95	3694.A0A2K2B7F6	3694.A0A2K1ZQ95	0	0	0	0	0.285	0.903	0.892	0.563	0.996
A0A2K2B7F6	A9PBD4_POPTR	3694.A0A2K2B7F6	3694.A9PBD4	0	0	0	0	0.334	0.903	0.599	0.56	0.987
A0A2K2B7F6	A0A2K2BLV5	3694.A0A2K2B7F6	3694.A0A2K2BLV5	0	0	0	0	0.469	0.893	0.851	0.408	0.994
A0A2K2B7F6	B9I9Q7_POPTR	3694.A0A2K2B7F6	3694.B9I9Q7	0	0	0	0	0.469	0.893	0.851	0.408	0.994
A0A2K2B7F6	B9HUX3_POPTR	3694.A0A2K2B7F6	3694.B9HUX3	0	0	0	0	0.806	0.893	0.851	0.562	0.998
A0A2K2B7F6	U5G8G9_POPTR	3694.A0A2K2B7F6	3694.U5G8G9	0	0	0	0	0.985	0.903	0.892	0.564	0.999
A0A2K2B7F6	A0A3N7FP84	3694.A0A2K2B7F6	3694.A0A3N7FP84	0	0	0	0	0.89	0.897	0.892	0.563	0.999
A0A2K2BLV5	A0A2K1XBJ6	3694.A0A2K2BLV5	3694.A0A2K1XBJ6	0	0	0	0	0.863	0.892	0.856	0.557	0.998
A0A2K2BLV5	A0A2K1Y4V6	3694.A0A2K2BLV5	3694.A0A2K1Y4V6	0	0	0	0	0.81	0.888	0.828	0.518	0.998
A0A2K2BLV5	A0A2K1Z939	3694.A0A2K2BLV5	3694.A0A2K1Z939	0	0	0	0	0.678	0.893	0.856	0.345	0.996
A0A2K2BLV5	A0A2K1ZQ95	3694.A0A2K2BLV5	3694.A0A2K1ZQ95	0	0	0	0	0.801	0.893	0.856	0.38	0.997
A0A2K2BLV5	A0A2K2B7F6	3694.A0A2K2BLV5	3694.A0A2K2B7F6	0	0	0	0	0.469	0.893	0.851	0.408	0.994
A0A2K2BLV5	B9I9Q7_POPTR	3694.A0A2K2BLV5	3694.B9I9Q7	0	0	0.049	0.983	0	0	0.9	0	0.9
A0A2K2BLV5	U5G8G9_POPTR	3694.A0A2K2BLV5	3694.U5G8G9	0	0	0	0	0.805	0.893	0.834	0.407	0.997
A0A2K2BLV5	B9HUX3_POPTR	3694.A0A2K2BLV5	3694.B9HUX3	0	0	0	0	0.806	0.887	0.831	0.536	0.998
A0A2K2BLV5	A9PBD4_POPTR	3694.A0A2K2BLV5	3694.A9PBD4	0	0	0	0	0.878	0.893	0.805	0.56	0.998
A0A2K2BLV5	A0A3N7FP84	3694.A0A2K2BLV5	3694.A0A3N7FP84	0	0	0	0	0.925	0.893	0.856	0.562	0.999
A0A3N7FP84	A0A2K1XBJ6	3694.A0A3N7FP84	3694.A0A2K1XBJ6	0	0	0	0	0.976	0.903	0.901	0.561	0.999
A0A3N7FP84	A0A2K1Y4V6	3694.A0A3N7FP84	3694.A0A2K1Y4V6	0	0	0	0	0.908	0.893	0.857	0.515	0.999
A0A3N7FP84	A0A2K1Z939	3694.A0A3N7FP84	3694.A0A2K1Z939	0	0	0	0	0.845	0.903	0.901	0.564	0.999
A0A3N7FP84	A0A2K1ZQ95	3694.A0A3N7FP84	3694.A0A2K1ZQ95	0	0	0	0	0.971	0.903	0.901	0.56	0.999
A0A3N7FP84	A0A2K2B7F6	3694.A0A3N7FP84	3694.A0A2K2B7F6	0	0	0	0	0.89	0.897	0.892	0.563	0.999
A0A3N7FP84	A0A2K2BLV5	3694.A0A3N7FP84	3694.A0A2K2BLV5	0	0	0	0	0.925	0.893	0.856	0.562	0.999
A0A3N7FP84	B9I9Q7_POPTR	3694.A0A3N7FP84	3694.B9I9Q7	0	0	0	0	0.925	0.893	0.856	0.562	0.999
A0A3N7FP84	B9HUX3_POPTR	3694.A0A3N7FP84	3694.B9HUX3	0	0	0	0	0.914	0.893	0.857	0.548	0.999
A0A3N7FP84	A9PBD4_POPTR	3694.A0A3N7FP84	3694.A9PBD4	0	0	0	0	0.911	0.897	0.813	0.56	0.999
A0A3N7FP84	U5G8G9_POPTR	3694.A0A3N7FP84	3694.U5G8G9	0	0	0	0	0.984	0.903	0.86	0.563	0.999
A9PBD4_POPTR	A0A2K1XBJ6	3694.A9PBD4	3694.A0A2K1XBJ6	0	0	0	0	0.614	0.898	0.813	0.561	0.996
A9PBD4_POPTR	A0A2K1Y4V6	3694.A9PBD4	3694.A0A2K1Y4V6	0	0	0	0.669	0.863	0.893	0.54	0.556	0.996
A9PBD4_POPTR	A0A2K1Z939	3694.A9PBD4	3694.A0A2K1Z939	0	0	0	0	0.909	0.903	0.813	0	0.998
A9PBD4_POPTR	A0A2K1ZQ95	3694.A9PBD4	3694.A0A2K1ZQ95	0	0	0	0	0.98	0.902	0.813	0.562	0.999
A9PBD4_POPTR	A0A2K2B7F6	3694.A9PBD4	3694.A0A2K2B7F6	0	0	0	0	0.334	0.903	0.599	0.56	0.987
A9PBD4_POPTR	A0A2K2BLV5	3694.A9PBD4	3694.A0A2K2BLV5	0	0	0	0	0.878	0.893	0.805	0.56	0.998
A9PBD4_POPTR	A0A3N7FP84	3694.A9PBD4	3694.A0A3N7FP84	0	0	0	0	0.911	0.897	0.813	0.56	0.999
A9PBD4_POPTR	U5G8G9_POPTR	3694.A9PBD4	3694.U5G8G9	0	0	0	0	0.502	0.902	0.54	0.427	0.985
A9PBD4_POPTR	B9I9Q7_POPTR	3694.A9PBD4	3694.B9I9Q7	0	0	0	0	0.878	0.893	0.805	0.56	0.998
A9PBD4_POPTR	B9HUX3_POPTR	3694.A9PBD4	3694.B9HUX3	0	0	0	0	0.905	0.893	0.805	0.546	0.998
B9HUX3_POPTR	A0A2K1XBJ6	3694.B9HUX3	3694.A0A2K1XBJ6	0	0	0	0	0.86	0.893	0.857	0.411	0.998
B9HUX3_POPTR	A0A2K1Y4V6	3694.B9HUX3	3694.A0A2K1Y4V6	0	0	0	0	0.757	0.888	0.833	0.518	0.997
B9HUX3_POPTR	A0A2K1Z939	3694.B9HUX3	3694.A0A2K1Z939	0	0	0	0	0.8	0.893	0.857	0.397	0.997
B9HUX3_POPTR	A0A2K1ZQ95	3694.B9HUX3	3694.A0A2K1ZQ95	0	0	0	0	0.81	0.893	0.857	0.562	0.998
B9HUX3_POPTR	A0A2K2B7F6	3694.B9HUX3	3694.A0A2K2B7F6	0	0	0	0	0.806	0.893	0.851	0.562	0.998
B9HUX3_POPTR	A0A2K2BLV5	3694.B9HUX3	3694.A0A2K2BLV5	0	0	0	0	0.806	0.887	0.831	0.536	0.998
B9HUX3_POPTR	A0A3N7FP84	3694.B9HUX3	3694.A0A3N7FP84	0	0	0	0	0.914	0.893	0.857	0.548	0.999
B9HUX3_POPTR	A9PBD4_POPTR	3694.B9HUX3	3694.A9PBD4	0	0	0	0	0.905	0.893	0.805	0.546	0.998
B9HUX3_POPTR	B9I9Q7_POPTR	3694.B9HUX3	3694.B9I9Q7	0	0	0	0	0.806	0.887	0.831	0.536	0.998
B9HUX3_POPTR	U5G8G9_POPTR	3694.B9HUX3	3694.U5G8G9	0	0	0	0	0.877	0.893	0.816	0.345	0.998
B9I9Q7_POPTR	A0A2K1XBJ6	3694.B9I9Q7	3694.A0A2K1XBJ6	0	0	0	0	0.863	0.892	0.856	0.557	0.998
B9I9Q7_POPTR	A0A2K1Y4V6	3694.B9I9Q7	3694.A0A2K1Y4V6	0	0	0	0	0.81	0.888	0.828	0.518	0.998
B9I9Q7_POPTR	A0A2K1Z939	3694.B9I9Q7	3694.A0A2K1Z939	0	0	0	0	0.678	0.893	0.856	0.345	0.996
B9I9Q7_POPTR	A0A2K1ZQ95	3694.B9I9Q7	3694.A0A2K1ZQ95	0	0	0	0	0.801	0.893	0.856	0.38	0.997
B9I9Q7_POPTR	A0A2K2B7F6	3694.B9I9Q7	3694.A0A2K2B7F6	0	0	0	0	0.469	0.893	0.851	0.408	0.994
B9I9Q7_POPTR	A0A2K2BLV5	3694.B9I9Q7	3694.A0A2K2BLV5	0	0	0.049	0.983	0	0	0.9	0	0.9
B9I9Q7_POPTR	A0A3N7FP84	3694.B9I9Q7	3694.A0A3N7FP84	0	0	0	0	0.925	0.893	0.856	0.562	0.999
B9I9Q7_POPTR	A9PBD4_POPTR	3694.B9I9Q7	3694.A9PBD4	0	0	0	0	0.878	0.893	0.805	0.56	0.998
B9I9Q7_POPTR	B9HUX3_POPTR	3694.B9I9Q7	3694.B9HUX3	0	0	0	0	0.806	0.887	0.831	0.536	0.998
B9I9Q7_POPTR	U5G8G9_POPTR	3694.B9I9Q7	3694.U5G8G9	0	0	0	0	0.805	0.893	0.834	0.407	0.997
U5G8G9_POPTR	A0A2K1XBJ6	3694.U5G8G9	3694.A0A2K1XBJ6	0	0	0.248	0	0.995	0.901	0.854	0.564	0.999
U5G8G9_POPTR	A0A2K1Y4V6	3694.U5G8G9	3694.A0A2K1Y4V6	0	0	0	0	0.763	0.893	0.814	0.25	0.996
U5G8G9_POPTR	A0A2K1Z939	3694.U5G8G9	3694.A0A2K1Z939	0	0	0	0	0.764	0.903	0.86	0	0.996
U5G8G9_POPTR	A0A2K1ZQ95	3694.U5G8G9	3694.A0A2K1ZQ95	0	0	0	0	0.288	0.903	0.857	0.564	0.995
U5G8G9_POPTR	A0A2K2B7F6	3694.U5G8G9	3694.A0A2K2B7F6	0	0	0	0	0.985	0.903	0.892	0.564	0.999
U5G8G9_POPTR	A0A2K2BLV5	3694.U5G8G9	3694.A0A2K2BLV5	0	0	0	0	0.805	0.893	0.834	0.407	0.997
U5G8G9_POPTR	A0A3N7FP84	3694.U5G8G9	3694.A0A3N7FP84	0	0	0	0	0.984	0.903	0.86	0.563	0.999
U5G8G9_POPTR	A9PBD4_POPTR	3694.U5G8G9	3694.A9PBD4	0	0	0	0	0.502	0.902	0.54	0.427	0.985
U5G8G9_POPTR	B9HUX3_POPTR	3694.U5G8G9	3694.B9HUX3	0	0	0	0	0.877	0.893	0.816	0.345	0.998
U5G8G9_POPTR	B9I9Q7_POPTR	3694.U5G8G9	3694.B9I9Q7	0	0	0	0	0.805	0.893	0.834	0.407	0.997
Poyun26226
#node1	node2	node1_string_id	node2_string_id	neighborhood_on_chromosome	gene_fusion	phylogenetic_cooccurrence	homology	coexpression	experimentally_determined_interaction	database_annotated	automated_textmining	combined_score
A0A2K1XQF0	B9GP52_POPTR	3694.A0A2K1XQF0	3694.B9GP52	0	0	0.049	0.984	0	0	0.9	0	0.9
A0A2K1XQF0	B9GF54_POPTR	3694.A0A2K1XQF0	3694.B9GF54	0	0	0	0	0.435	0.893	0.854	0.563	0.995
A0A2K1XQF0	B9HSS9_POPTR	3694.A0A2K1XQF0	3694.B9HSS9	0	0	0	0	0.282	0.801	0.959	0.435	0.996
A0A2K1XQF0	A0A2K1ZIQ8	3694.A0A2K1XQF0	3694.A0A2K1ZIQ8	0	0	0	0	0.282	0.801	0.959	0.435	0.996
A0A2K1XQF0	B9GYS0_POPTR	3694.A0A2K1XQF0	3694.B9GYS0	0	0	0	0	0.298	0.888	0.963	0.553	0.998
A0A2K1XQF0	A0A3N7HYB0	3694.A0A2K1XQF0	3694.A0A3N7HYB0	0	0	0	0	0.475	0.888	0.963	0.553	0.998
A0A2K1XQF0	B9IA44_POPTR	3694.A0A2K1XQF0	3694.B9IA44	0	0	0	0	0.122	0.893	0.968	0.563	0.998
A0A2K1XQF0	A0A3N7F1E2	3694.A0A2K1XQF0	3694.A0A3N7F1E2	0	0	0	0	0.475	0.888	0.963	0.553	0.998
A0A2K1XQF0	A0A2K2BTV0	3694.A0A2K1XQF0	3694.A0A2K2BTV0	0	0	0	0	0.298	0.888	0.963	0.553	0.998
A0A2K1XQF0	B9N0S0_POPTR	3694.A0A2K1XQF0	3694.B9N0S0	0	0	0	0	0.466	0.875	0.96	0.499	0.998
A0A2K1ZIQ8	A0A2K1XQF0	3694.A0A2K1ZIQ8	3694.A0A2K1XQF0	0	0	0	0	0.282	0.801	0.959	0.435	0.996
A0A2K1ZIQ8	B9GF54_POPTR	3694.A0A2K1ZIQ8	3694.B9GF54	0	0	0	0	0.055	0.435	0.691	0.147	0.84
A0A2K1ZIQ8	B9HSS9_POPTR	3694.A0A2K1ZIQ8	3694.B9HSS9	0	0	0.049	0.984	0	0	0.9	0	0.9
A0A2K1ZIQ8	B9GYS0_POPTR	3694.A0A2K1ZIQ8	3694.B9GYS0	0	0	0.084	0.889	0	0	0.9	0	0.904
A0A2K1ZIQ8	A0A2K2BTV0	3694.A0A2K1ZIQ8	3694.A0A2K2BTV0	0	0	0.085	0.889	0	0	0.9	0	0.904
A0A2K1ZIQ8	B9N0S0_POPTR	3694.A0A2K1ZIQ8	3694.B9N0S0	0	0	0.218	0	0.414	0.749	0.958	0.386	0.996
A0A2K1ZIQ8	B9GP52_POPTR	3694.A0A2K1ZIQ8	3694.B9GP52	0	0	0	0	0.282	0.801	0.959	0.435	0.996
A0A2K1ZIQ8	A0A3N7HYB0	3694.A0A2K1ZIQ8	3694.A0A3N7HYB0	0	0	0	0	0.457	0.801	0.959	0.435	0.997
A0A2K1ZIQ8	A0A3N7F1E2	3694.A0A2K1ZIQ8	3694.A0A3N7F1E2	0	0	0	0	0.457	0.801	0.959	0.435	0.997
A0A2K1ZIQ8	B9IA44_POPTR	3694.A0A2K1ZIQ8	3694.B9IA44	0	0	0	0	0.22	0.888	0.963	0.553	0.998
A0A2K2BTV0	A0A2K1XQF0	3694.A0A2K2BTV0	3694.A0A2K1XQF0	0	0	0	0	0.298	0.888	0.963	0.553	0.998
A0A2K2BTV0	A0A2K1ZIQ8	3694.A0A2K2BTV0	3694.A0A2K1ZIQ8	0	0	0.085	0.889	0	0	0.9	0	0.904
A0A2K2BTV0	B9GYS0_POPTR	3694.A0A2K2BTV0	3694.B9GYS0	0	0	0.049	0.984	0	0	0.9	0	0.9
A0A2K2BTV0	B9HSS9_POPTR	3694.A0A2K2BTV0	3694.B9HSS9	0	0	0.084	0.89	0	0	0.9	0	0.904
A0A2K2BTV0	B9GF54_POPTR	3694.A0A2K2BTV0	3694.B9GF54	0	0	0	0	0.451	0.893	0.855	0.563	0.995
A0A2K2BTV0	B9GP52_POPTR	3694.A0A2K2BTV0	3694.B9GP52	0	0	0	0	0.298	0.888	0.963	0.553	0.998
A0A2K2BTV0	B9IA44_POPTR	3694.A0A2K2BTV0	3694.B9IA44	0	0	0	0	0.286	0.893	0.968	0.563	0.998
A0A2K2BTV0	B9N0S0_POPTR	3694.A0A2K2BTV0	3694.B9N0S0	0	0	0.231	0	0.507	0.875	0.96	0.499	0.998
A0A2K2BTV0	A0A3N7HYB0	3694.A0A2K2BTV0	3694.A0A3N7HYB0	0	0	0	0	0.609	0.888	0.963	0.553	0.999
A0A2K2BTV0	A0A3N7F1E2	3694.A0A2K2BTV0	3694.A0A3N7F1E2	0	0	0	0	0.609	0.888	0.963	0.553	0.999
A0A3N7F1E2	A0A2K1XQF0	3694.A0A3N7F1E2	3694.A0A2K1XQF0	0	0	0	0	0.475	0.888	0.963	0.553	0.998
A0A3N7F1E2	A0A2K1ZIQ8	3694.A0A3N7F1E2	3694.A0A2K1ZIQ8	0	0	0	0	0.457	0.801	0.959	0.435	0.997
A0A3N7F1E2	A0A2K2BTV0	3694.A0A3N7F1E2	3694.A0A2K2BTV0	0	0	0	0	0.609	0.888	0.963	0.553	0.999
A0A3N7F1E2	A0A3N7HYB0	3694.A0A3N7F1E2	3694.A0A3N7HYB0	0	0	0.049	0.984	0	0	0.9	0	0.9
A0A3N7F1E2	B9GF54_POPTR	3694.A0A3N7F1E2	3694.B9GF54	0	0	0	0	0.64	0.893	0.855	0.563	0.997
A0A3N7F1E2	B9HSS9_POPTR	3694.A0A3N7F1E2	3694.B9HSS9	0	0	0	0	0.457	0.801	0.959	0.435	0.997
A0A3N7F1E2	B9GP52_POPTR	3694.A0A3N7F1E2	3694.B9GP52	0	0	0	0	0.475	0.888	0.963	0.553	0.998
A0A3N7F1E2	B9IA44_POPTR	3694.A0A3N7F1E2	3694.B9IA44	0	0	0	0	0.45	0.893	0.968	0.563	0.999
A0A3N7F1E2	B9GYS0_POPTR	3694.A0A3N7F1E2	3694.B9GYS0	0	0	0	0	0.609	0.888	0.963	0.553	0.999
A0A3N7F1E2	B9N0S0_POPTR	3694.A0A3N7F1E2	3694.B9N0S0	0	0	0	0	0.747	0.875	0.96	0.499	0.999
A0A3N7HYB0	A0A2K1XQF0	3694.A0A3N7HYB0	3694.A0A2K1XQF0	0	0	0	0	0.475	0.888	0.963	0.553	0.998
A0A3N7HYB0	A0A2K1ZIQ8	3694.A0A3N7HYB0	3694.A0A2K1ZIQ8	0	0	0	0	0.457	0.801	0.959	0.435	0.997
A0A3N7HYB0	A0A2K2BTV0	3694.A0A3N7HYB0	3694.A0A2K2BTV0	0	0	0	0	0.609	0.888	0.963	0.553	0.999
A0A3N7HYB0	A0A3N7F1E2	3694.A0A3N7HYB0	3694.A0A3N7F1E2	0	0	0.049	0.984	0	0	0.9	0	0.9
A0A3N7HYB0	B9HSS9_POPTR	3694.A0A3N7HYB0	3694.B9HSS9	0	0	0	0	0.457	0.801	0.959	0.435	0.997
A0A3N7HYB0	B9GF54_POPTR	3694.A0A3N7HYB0	3694.B9GF54	0	0	0	0	0.64	0.893	0.855	0.563	0.997
A0A3N7HYB0	B9GP52_POPTR	3694.A0A3N7HYB0	3694.B9GP52	0	0	0	0	0.475	0.888	0.963	0.553	0.998
A0A3N7HYB0	B9N0S0_POPTR	3694.A0A3N7HYB0	3694.B9N0S0	0	0	0	0	0.747	0.875	0.96	0.499	0.999
A0A3N7HYB0	B9GYS0_POPTR	3694.A0A3N7HYB0	3694.B9GYS0	0	0	0	0	0.609	0.888	0.963	0.553	0.999
A0A3N7HYB0	B9IA44_POPTR	3694.A0A3N7HYB0	3694.B9IA44	0	0	0	0	0.45	0.893	0.968	0.563	0.999
B9GF54_POPTR	A0A2K1XQF0	3694.B9GF54	3694.A0A2K1XQF0	0	0	0	0	0.435	0.893	0.854	0.563	0.995
B9GF54_POPTR	A0A2K1ZIQ8	3694.B9GF54	3694.A0A2K1ZIQ8	0	0	0	0	0.055	0.435	0.691	0.147	0.84
B9GF54_POPTR	A0A2K2BTV0	3694.B9GF54	3694.A0A2K2BTV0	0	0	0	0	0.451	0.893	0.855	0.563	0.995
B9GF54_POPTR	A0A3N7F1E2	3694.B9GF54	3694.A0A3N7F1E2	0	0	0	0	0.64	0.893	0.855	0.563	0.997
B9GF54_POPTR	A0A3N7HYB0	3694.B9GF54	3694.A0A3N7HYB0	0	0	0	0	0.64	0.893	0.855	0.563	0.997
B9GF54_POPTR	B9HSS9_POPTR	3694.B9GF54	3694.B9HSS9	0	0	0	0	0.055	0.435	0.691	0.147	0.84
B9GF54_POPTR	B9GYS0_POPTR	3694.B9GF54	3694.B9GYS0	0	0	0	0	0.451	0.893	0.855	0.563	0.995
B9GF54_POPTR	B9GP52_POPTR	3694.B9GF54	3694.B9GP52	0	0	0	0	0.435	0.893	0.854	0.563	0.995
B9GF54_POPTR	B9N0S0_POPTR	3694.B9GF54	3694.B9N0S0	0	0	0	0	0.653	0.89	0.848	0.56	0.997
B9GF54_POPTR	B9IA44_POPTR	3694.B9GF54	3694.B9IA44	0	0	0	0	0.415	0.903	0.9	0.564	0.997
B9GP52_POPTR	A0A2K1XQF0	3694.B9GP52	3694.A0A2K1XQF0	0	0	0.049	0.984	0	0	0.9	0	0.9
B9GP52_POPTR	A0A2K1ZIQ8	3694.B9GP52	3694.A0A2K1ZIQ8	0	0	0	0	0.282	0.801	0.959	0.435	0.996
B9GP52_POPTR	A0A2K2BTV0	3694.B9GP52	3694.A0A2K2BTV0	0	0	0	0	0.298	0.888	0.963	0.553	0.998
B9GP52_POPTR	A0A3N7F1E2	3694.B9GP52	3694.A0A3N7F1E2	0	0	0	0	0.475	0.888	0.963	0.553	0.998
B9GP52_POPTR	A0A3N7HYB0	3694.B9GP52	3694.A0A3N7HYB0	0	0	0	0	0.475	0.888	0.963	0.553	0.998
B9GP52_POPTR	B9GF54_POPTR	3694.B9GP52	3694.B9GF54	0	0	0	0	0.435	0.893	0.854	0.563	0.995
B9GP52_POPTR	B9HSS9_POPTR	3694.B9GP52	3694.B9HSS9	0	0	0	0	0.282	0.801	0.959	0.435	0.996
B9GP52_POPTR	B9GYS0_POPTR	3694.B9GP52	3694.B9GYS0	0	0	0	0	0.298	0.888	0.963	0.553	0.998
B9GP52_POPTR	B9IA44_POPTR	3694.B9GP52	3694.B9IA44	0	0	0	0	0.122	0.893	0.968	0.563	0.998
B9GP52_POPTR	B9N0S0_POPTR	3694.B9GP52	3694.B9N0S0	0	0	0	0	0.466	0.875	0.96	0.499	0.998
B9GYS0_POPTR	A0A2K1XQF0	3694.B9GYS0	3694.A0A2K1XQF0	0	0	0	0	0.298	0.888	0.963	0.553	0.998
B9GYS0_POPTR	A0A2K1ZIQ8	3694.B9GYS0	3694.A0A2K1ZIQ8	0	0	0.084	0.889	0	0	0.9	0	0.904
B9GYS0_POPTR	A0A2K2BTV0	3694.B9GYS0	3694.A0A2K2BTV0	0	0	0.049	0.984	0	0	0.9	0	0.9
B9GYS0_POPTR	A0A3N7F1E2	3694.B9GYS0	3694.A0A3N7F1E2	0	0	0	0	0.609	0.888	0.963	0.553	0.999
B9GYS0_POPTR	A0A3N7HYB0	3694.B9GYS0	3694.A0A3N7HYB0	0	0	0	0	0.609	0.888	0.963	0.553	0.999
B9GYS0_POPTR	B9GF54_POPTR	3694.B9GYS0	3694.B9GF54	0	0	0	0	0.451	0.893	0.855	0.563	0.995
B9GYS0_POPTR	B9GP52_POPTR	3694.B9GYS0	3694.B9GP52	0	0	0	0	0.298	0.888	0.963	0.553	0.998
B9GYS0_POPTR	B9HSS9_POPTR	3694.B9GYS0	3694.B9HSS9	0	0	0.083	0.892	0	0	0.9	0	0.904
B9GYS0_POPTR	B9N0S0_POPTR	3694.B9GYS0	3694.B9N0S0	0	0	0.23	0	0.507	0.875	0.96	0.499	0.998
B9GYS0_POPTR	B9IA44_POPTR	3694.B9GYS0	3694.B9IA44	0	0	0	0	0.286	0.893	0.968	0.563	0.998
B9HSS9_POPTR	A0A2K1XQF0	3694.B9HSS9	3694.A0A2K1XQF0	0	0	0	0	0.282	0.801	0.959	0.435	0.996
B9HSS9_POPTR	A0A2K1ZIQ8	3694.B9HSS9	3694.A0A2K1ZIQ8	0	0	0.049	0.984	0	0	0.9	0	0.9
B9HSS9_POPTR	A0A2K2BTV0	3694.B9HSS9	3694.A0A2K2BTV0	0	0	0.084	0.89	0	0	0.9	0	0.904
B9HSS9_POPTR	A0A3N7F1E2	3694.B9HSS9	3694.A0A3N7F1E2	0	0	0	0	0.457	0.801	0.959	0.435	0.997
B9HSS9_POPTR	A0A3N7HYB0	3694.B9HSS9	3694.A0A3N7HYB0	0	0	0	0	0.457	0.801	0.959	0.435	0.997
B9HSS9_POPTR	B9GF54_POPTR	3694.B9HSS9	3694.B9GF54	0	0	0	0	0.055	0.435	0.691	0.147	0.84
B9HSS9_POPTR	B9GP52_POPTR	3694.B9HSS9	3694.B9GP52	0	0	0	0	0.282	0.801	0.959	0.435	0.996
B9HSS9_POPTR	B9GYS0_POPTR	3694.B9HSS9	3694.B9GYS0	0	0	0.083	0.892	0	0	0.9	0	0.904
B9HSS9_POPTR	B9N0S0_POPTR	3694.B9HSS9	3694.B9N0S0	0	0	0.207	0	0.414	0.749	0.958	0.386	0.996
B9HSS9_POPTR	B9IA44_POPTR	3694.B9HSS9	3694.B9IA44	0	0	0	0	0.22	0.888	0.963	0.553	0.998
B9IA44_POPTR	A0A2K1XQF0	3694.B9IA44	3694.A0A2K1XQF0	0	0	0	0	0.122	0.893	0.968	0.563	0.998
B9IA44_POPTR	A0A2K1ZIQ8	3694.B9IA44	3694.A0A2K1ZIQ8	0	0	0	0	0.22	0.888	0.963	0.553	0.998
B9IA44_POPTR	A0A2K2BTV0	3694.B9IA44	3694.A0A2K2BTV0	0	0	0	0	0.286	0.893	0.968	0.563	0.998
B9IA44_POPTR	A0A3N7F1E2	3694.B9IA44	3694.A0A3N7F1E2	0	0	0	0	0.45	0.893	0.968	0.563	0.999
B9IA44_POPTR	A0A3N7HYB0	3694.B9IA44	3694.A0A3N7HYB0	0	0	0	0	0.45	0.893	0.968	0.563	0.999
B9IA44_POPTR	B9GF54_POPTR	3694.B9IA44	3694.B9GF54	0	0	0	0	0.415	0.903	0.9	0.564	0.997
B9IA44_POPTR	B9GP52_POPTR	3694.B9IA44	3694.B9GP52	0	0	0	0	0.122	0.893	0.968	0.563	0.998
B9IA44_POPTR	B9GYS0_POPTR	3694.B9IA44	3694.B9GYS0	0	0	0	0	0.286	0.893	0.968	0.563	0.998
B9IA44_POPTR	B9HSS9_POPTR	3694.B9IA44	3694.B9HSS9	0	0	0	0	0.22	0.888	0.963	0.553	0.998
B9IA44_POPTR	B9N0S0_POPTR	3694.B9IA44	3694.B9N0S0	0	0	0	0	0.332	0.89	0.967	0.56	0.998
B9N0S0_POPTR	A0A2K1XQF0	3694.B9N0S0	3694.A0A2K1XQF0	0	0	0	0	0.466	0.875	0.96	0.499	0.998
B9N0S0_POPTR	A0A2K1ZIQ8	3694.B9N0S0	3694.A0A2K1ZIQ8	0	0	0.218	0	0.414	0.749	0.958	0.386	0.996
B9N0S0_POPTR	A0A2K2BTV0	3694.B9N0S0	3694.A0A2K2BTV0	0	0	0.231	0	0.507	0.875	0.96	0.499	0.998
B9N0S0_POPTR	A0A3N7F1E2	3694.B9N0S0	3694.A0A3N7F1E2	0	0	0	0	0.747	0.875	0.96	0.499	0.999
B9N0S0_POPTR	A0A3N7HYB0	3694.B9N0S0	3694.A0A3N7HYB0	0	0	0	0	0.747	0.875	0.96	0.499	0.999
B9N0S0_POPTR	B9GF54_POPTR	3694.B9N0S0	3694.B9GF54	0	0	0	0	0.653	0.89	0.848	0.56	0.997
B9N0S0_POPTR	B9GP52_POPTR	3694.B9N0S0	3694.B9GP52	0	0	0	0	0.466	0.875	0.96	0.499	0.998
B9N0S0_POPTR	B9GYS0_POPTR	3694.B9N0S0	3694.B9GYS0	0	0	0.23	0	0.507	0.875	0.96	0.499	0.998
B9N0S0_POPTR	B9HSS9_POPTR	3694.B9N0S0	3694.B9HSS9	0	0	0.207	0	0.414	0.749	0.958	0.386	0.996
B9N0S0_POPTR	B9IA44_POPTR	3694.B9N0S0	3694.B9IA44	0	0	0	0	0.332	0.89	0.967	0.56	0.998
Poyun26947
#node1	node2	node1_string_id	node2_string_id	neighborhood_on_chromosome	gene_fusion	phylogenetic_cooccurrence	homology	coexpression	experimentally_determined_interaction	database_annotated	automated_textmining	combined_score
A0A2K1XI86	B9IBZ6_POPTR	3694.A0A2K1XI86	3694.B9IBZ6	0	0	0	0	0	0.509	0.453	0.225	0.773
A0A2K1XI86	A0A2K1XUH9	3694.A0A2K1XI86	3694.A0A2K1XUH9	0	0	0	0	0	0.903	0.795	0.564	0.99
A0A2K1XI86	B9GKT8_POPTR	3694.A0A2K1XI86	3694.B9GKT8	0	0	0	0	0	0.903	0.901	0.564	0.995
A0A2K1XI86	B9GMZ1_POPTR	3694.A0A2K1XI86	3694.B9GMZ1	0	0	0	0	0	0.903	0.901	0.564	0.995
A0A2K1XI86	B9ILB5_POPTR	3694.A0A2K1XI86	3694.B9ILB5	0	0	0	0	0	0.903	0.901	0.564	0.995
A0A2K1XUH9	A0A2K1XI86	3694.A0A2K1XUH9	3694.A0A2K1XI86	0	0	0	0	0	0.903	0.795	0.564	0.99
A0A2K1XUH9	B9IBZ6_POPTR	3694.A0A2K1XUH9	3694.B9IBZ6	0	0	0	0	0	0.449	0.453	0.213	0.742
A0A2K1XUH9	B9ILB5_POPTR	3694.A0A2K1XUH9	3694.B9ILB5	0	0	0	0	0.065	0.903	0.795	0.564	0.99
A0A2K1XUH9	B9GMZ1_POPTR	3694.A0A2K1XUH9	3694.B9GMZ1	0	0	0.236	0	0	0.903	0.795	0.564	0.992
A0A2K1XUH9	B9GKT8_POPTR	3694.A0A2K1XUH9	3694.B9GKT8	0	0	0.205	0	0.064	0.903	0.795	0.564	0.992
A0A2K1Y555	B9IBZ6_POPTR	3694.A0A2K1Y555	3694.B9IBZ6	0	0	0	0	0	0.513	0.407	0.044	0.699
A0A2K2APC8	B9IBZ6_POPTR	3694.A0A2K2APC8	3694.B9IBZ6	0	0	0	0	0	0.509	0.426	0.191	0.752
A0A2K2APC8	B9HTC2_POPTR	3694.A0A2K2APC8	3694.B9HTC2	0	0	0	0	0	0.893	0.697	0.424	0.979
A0A2K2APC8	B9HLA6_POPTR	3694.A0A2K2APC8	3694.B9HLA6	0	0	0	0	0	0.893	0.697	0.424	0.979
A0A2K2APC8	A0A3N7FFW3	3694.A0A2K2APC8	3694.A0A3N7FFW3	0	0	0.221	0	0.084	0.903	0.901	0.564	0.996
A0A3N7FFW3	A0A2K2APC8	3694.A0A3N7FFW3	3694.A0A2K2APC8	0	0	0.221	0	0.084	0.903	0.901	0.564	0.996
A0A3N7FFW3	B9IBZ6_POPTR	3694.A0A3N7FFW3	3694.B9IBZ6	0	0	0	0	0	0.505	0.426	0.156	0.739
A0A3N7FFW3	B9HLA6_POPTR	3694.A0A3N7FFW3	3694.B9HLA6	0	0	0	0	0	0.89	0.697	0.562	0.984
A0A3N7FFW3	B9HTC2_POPTR	3694.A0A3N7FFW3	3694.B9HTC2	0	0	0	0	0	0.89	0.697	0.562	0.984
B9GKT8_POPTR	A0A2K1XI86	3694.B9GKT8	3694.A0A2K1XI86	0	0	0	0	0	0.903	0.901	0.564	0.995
B9GKT8_POPTR	A0A2K1XUH9	3694.B9GKT8	3694.A0A2K1XUH9	0	0	0.205	0	0.064	0.903	0.795	0.564	0.992
B9GKT8_POPTR	B9IBZ6_POPTR	3694.B9GKT8	3694.B9IBZ6	0	0	0	0	0	0.524	0.453	0.228	0.781
B9GKT8_POPTR	B9ILB5_POPTR	3694.B9GKT8	3694.B9ILB5	0	0	0	0	0.125	0.903	0.901	0.564	0.995
B9GKT8_POPTR	B9GMZ1_POPTR	3694.B9GKT8	3694.B9GMZ1	0	0	0	0	0.064	0.903	0.901	0.564	0.995
B9GMZ1_POPTR	A0A2K1XI86	3694.B9GMZ1	3694.A0A2K1XI86	0	0	0	0	0	0.903	0.901	0.564	0.995
B9GMZ1_POPTR	A0A2K1XUH9	3694.B9GMZ1	3694.A0A2K1XUH9	0	0	0.236	0	0	0.903	0.795	0.564	0.992
B9GMZ1_POPTR	B9GKT8_POPTR	3694.B9GMZ1	3694.B9GKT8	0	0	0	0	0.064	0.903	0.901	0.564	0.995
B9GMZ1_POPTR	B9IBZ6_POPTR	3694.B9GMZ1	3694.B9IBZ6	0	0	0	0	0	0.46	0.453	0.218	0.748
B9GMZ1_POPTR	B9ILB5_POPTR	3694.B9GMZ1	3694.B9ILB5	0	0	0	0	0.112	0.903	0.901	0.564	0.995
B9HLA6_POPTR	A0A2K2APC8	3694.B9HLA6	3694.A0A2K2APC8	0	0	0	0	0	0.893	0.697	0.424	0.979
B9HLA6_POPTR	A0A3N7FFW3	3694.B9HLA6	3694.A0A3N7FFW3	0	0	0	0	0	0.89	0.697	0.562	0.984
B9HLA6_POPTR	B9IBZ6_POPTR	3694.B9HLA6	3694.B9IBZ6	0	0	0	0	0.116	0.446	0.387	0.151	0.711
B9HTC2_POPTR	A0A2K2APC8	3694.B9HTC2	3694.A0A2K2APC8	0	0	0	0	0	0.893	0.697	0.424	0.979
B9HTC2_POPTR	A0A3N7FFW3	3694.B9HTC2	3694.A0A3N7FFW3	0	0	0	0	0	0.89	0.697	0.562	0.984
B9HTC2_POPTR	B9IBZ6_POPTR	3694.B9HTC2	3694.B9IBZ6	0	0	0	0	0.116	0.446	0.387	0.151	0.711
B9IBZ6_POPTR	A0A2K1XI86	3694.B9IBZ6	3694.A0A2K1XI86	0	0	0	0	0	0.509	0.453	0.225	0.773
B9IBZ6_POPTR	A0A2K1XUH9	3694.B9IBZ6	3694.A0A2K1XUH9	0	0	0	0	0	0.449	0.453	0.213	0.742
B9IBZ6_POPTR	A0A2K1Y555	3694.B9IBZ6	3694.A0A2K1Y555	0	0	0	0	0	0.513	0.407	0.044	0.699
B9IBZ6_POPTR	A0A2K2APC8	3694.B9IBZ6	3694.A0A2K2APC8	0	0	0	0	0	0.509	0.426	0.191	0.752
B9IBZ6_POPTR	A0A3N7FFW3	3694.B9IBZ6	3694.A0A3N7FFW3	0	0	0	0	0	0.505	0.426	0.156	0.739
B9IBZ6_POPTR	B9GKT8_POPTR	3694.B9IBZ6	3694.B9GKT8	0	0	0	0	0	0.524	0.453	0.228	0.781
B9IBZ6_POPTR	B9GMZ1_POPTR	3694.B9IBZ6	3694.B9GMZ1	0	0	0	0	0	0.46	0.453	0.218	0.748
B9IBZ6_POPTR	B9HLA6_POPTR	3694.B9IBZ6	3694.B9HLA6	0	0	0	0	0.116	0.446	0.387	0.151	0.711
B9IBZ6_POPTR	B9HTC2_POPTR	3694.B9IBZ6	3694.B9HTC2	0	0	0	0	0.116	0.446	0.387	0.151	0.711
B9IBZ6_POPTR	B9ILB5_POPTR	3694.B9IBZ6	3694.B9ILB5	0	0	0	0	0	0.524	0.452	0.227	0.78
B9ILB5_POPTR	A0A2K1XI86	3694.B9ILB5	3694.A0A2K1XI86	0	0	0	0	0	0.903	0.901	0.564	0.995
B9ILB5_POPTR	A0A2K1XUH9	3694.B9ILB5	3694.A0A2K1XUH9	0	0	0	0	0.065	0.903	0.795	0.564	0.99
B9ILB5_POPTR	B9GKT8_POPTR	3694.B9ILB5	3694.B9GKT8	0	0	0	0	0.125	0.903	0.901	0.564	0.995
B9ILB5_POPTR	B9GMZ1_POPTR	3694.B9ILB5	3694.B9GMZ1	0	0	0	0	0.112	0.903	0.901	0.564	0.995
B9ILB5_POPTR	B9IBZ6_POPTR	3694.B9ILB5	3694.B9IBZ6	0	0	0	0	0	0.524	0.452	0.227	0.78
Poyun24087
#node1	node2	node1_string_id	node2_string_id	neighborhood_on_chromosome	gene_fusion	phylogenetic_cooccurrence	homology	coexpression	experimentally_determined_interaction	database_annotated	automated_textmining	combined_score
A0A2K1XZ83	A0A3N7EMN0	3694.A0A2K1XZ83	3694.A0A3N7EMN0	0	0	0.465	0	0	0.077	0.07	0	0.5
A0A2K1XZ83	A0A2K2C005	3694.A0A2K1XZ83	3694.A0A2K2C005	0	0	0.467	0	0	0.077	0.07	0	0.502
A0A2K1XZ83	A0A3N7G3R6	3694.A0A2K1XZ83	3694.A0A3N7G3R6	0	0	0.488	0	0	0.057	0.057	0	0.504
A0A2K1XZ83	A0A3N7G749	3694.A0A2K1XZ83	3694.A0A3N7G749	0	0	0.492	0	0	0.057	0.057	0	0.508
A0A2K1XZ83	B9I0S3_POPTR	3694.A0A2K1XZ83	3694.B9I0S3	0	0	0.485	0	0	0.077	0.07	0	0.519
A0A2K1XZ83	A0A2K1ZK56	3694.A0A2K1XZ83	3694.A0A2K1ZK56	0	0	0	0	0.042	0.51	0.082	0.05	0.535
A0A2K1XZ83	A0A2K1ZD42	3694.A0A2K1XZ83	3694.A0A2K1ZD42	0	0	0	0	0	0.608	0	0.094	0.629
A0A2K1XZ83	A0A2K1YWF7	3694.A0A2K1XZ83	3694.A0A2K1YWF7	0	0	0	0	0	0.608	0	0.094	0.629
A0A2K1XZ83	A0A2K2C3F9	3694.A0A2K1XZ83	3694.A0A2K2C3F9	0	0	0	0	0	0.608	0	0.094	0.629
A0A2K1XZ83	A0A2K1Z2T4	3694.A0A2K1XZ83	3694.A0A2K1Z2T4	0	0	0	0	0	0.608	0	0.094	0.629
A0A2K1YWF7	A0A2K1XZ83	3694.A0A2K1YWF7	3694.A0A2K1XZ83	0	0	0	0	0	0.608	0	0.094	0.629
A0A2K1Z2T4	A0A2K1XZ83	3694.A0A2K1Z2T4	3694.A0A2K1XZ83	0	0	0	0	0	0.608	0	0.094	0.629
A0A2K1ZD42	A0A2K1XZ83	3694.A0A2K1ZD42	3694.A0A2K1XZ83	0	0	0	0	0	0.608	0	0.094	0.629
A0A2K1ZK56	A0A2K1XZ83	3694.A0A2K1ZK56	3694.A0A2K1XZ83	0	0	0	0	0.042	0.51	0.082	0.05	0.535
A0A2K2C005	A0A2K1XZ83	3694.A0A2K2C005	3694.A0A2K1XZ83	0	0	0.467	0	0	0.077	0.07	0	0.502
A0A2K2C005	B9I0S3_POPTR	3694.A0A2K2C005	3694.B9I0S3	0	0	0.544	0	0	0	0	0	0.544
A0A2K2C005	A0A3N7EMN0	3694.A0A2K2C005	3694.A0A3N7EMN0	0	0	0.544	0	0	0	0	0	0.544
A0A2K2C005	A0A3N7G3R6	3694.A0A2K2C005	3694.A0A3N7G3R6	0	0	0.53	0	0.054	0.059	0.069	0.059	0.566
A0A2K2C005	A0A3N7G749	3694.A0A2K2C005	3694.A0A3N7G749	0	0	0.534	0	0.054	0.059	0.069	0.059	0.57
A0A2K2C3F9	A0A2K1XZ83	3694.A0A2K2C3F9	3694.A0A2K1XZ83	0	0	0	0	0	0.608	0	0.094	0.629
A0A3N7EMN0	A0A2K1XZ83	3694.A0A3N7EMN0	3694.A0A2K1XZ83	0	0	0.465	0	0	0.077	0.07	0	0.5
A0A3N7EMN0	A0A2K2C005	3694.A0A3N7EMN0	3694.A0A2K2C005	0	0	0.544	0	0	0	0	0	0.544
A0A3N7EMN0	A0A3N7G3R6	3694.A0A3N7EMN0	3694.A0A3N7G3R6	0	0	0.529	0	0.054	0.059	0.069	0	0.557
A0A3N7EMN0	A0A3N7G749	3694.A0A3N7EMN0	3694.A0A3N7G749	0	0	0.535	0	0.054	0.059	0.069	0	0.563
A0A3N7G3R6	A0A2K1XZ83	3694.A0A3N7G3R6	3694.A0A2K1XZ83	0	0	0.488	0	0	0.057	0.057	0	0.504
A0A3N7G3R6	A0A2K2C005	3694.A0A3N7G3R6	3694.A0A2K2C005	0	0	0.53	0	0.054	0.059	0.069	0.059	0.566
A0A3N7G3R6	A0A3N7EMN0	3694.A0A3N7G3R6	3694.A0A3N7EMN0	0	0	0.529	0	0.054	0.059	0.069	0	0.557
A0A3N7G3R6	B9I0S3_POPTR	3694.A0A3N7G3R6	3694.B9I0S3	0	0	0.539	0	0.054	0.059	0.069	0	0.566
A0A3N7G749	A0A2K1XZ83	3694.A0A3N7G749	3694.A0A2K1XZ83	0	0	0.492	0	0	0.057	0.057	0	0.508
A0A3N7G749	A0A2K2C005	3694.A0A3N7G749	3694.A0A2K2C005	0	0	0.534	0	0.054	0.059	0.069	0.059	0.57
A0A3N7G749	A0A3N7EMN0	3694.A0A3N7G749	3694.A0A3N7EMN0	0	0	0.535	0	0.054	0.059	0.069	0	0.563
A0A3N7G749	B9I0S3_POPTR	3694.A0A3N7G749	3694.B9I0S3	0	0	0.542	0	0.054	0.059	0.069	0	0.569
B9I0S3_POPTR	A0A2K1XZ83	3694.B9I0S3	3694.A0A2K1XZ83	0	0	0.485	0	0	0.077	0.07	0	0.519
B9I0S3_POPTR	A0A2K2C005	3694.B9I0S3	3694.A0A2K2C005	0	0	0.544	0	0	0	0	0	0.544
B9I0S3_POPTR	A0A3N7G3R6	3694.B9I0S3	3694.A0A3N7G3R6	0	0	0.539	0	0.054	0.059	0.069	0	0.566
B9I0S3_POPTR	A0A3N7G749	3694.B9I0S3	3694.A0A3N7G749	0	0	0.542	0	0.054	0.059	0.069	0	0.569
Poyun03087
#node1	node2	node1_string_id	node2_string_id	neighborhood_on_chromosome	gene_fusion	phylogenetic_cooccurrence	homology	coexpression	experimentally_determined_interaction	database_annotated	automated_textmining	combined_score
A0A2K1YRH6	A0A2K1YWB9	3694.A0A2K1YRH6	3694.A0A2K1YWB9	0	0	0	0	0	0.614	0.487	0.242	0.836
A0A2K1YRH6	A0A3N7F9D9	3694.A0A2K1YRH6	3694.A0A3N7F9D9	0	0	0	0	0	0.614	0.487	0.242	0.836
A0A2K1YRH6	A0A3N7FXE4	3694.A0A2K1YRH6	3694.A0A3N7FXE4	0	0	0	0	0	0.614	0.487	0.242	0.836
A0A2K1YRH6	B9HHU0_POPTR	3694.A0A2K1YRH6	3694.B9HHU0	0	0	0	0	0	0.614	0.487	0.242	0.836
A0A2K1YRH6	A0A2K2AMR2	3694.A0A2K1YRH6	3694.A0A2K2AMR2	0	0	0	0	0	0.614	0.487	0.242	0.836
A0A2K1YRH6	B9GI86_POPTR	3694.A0A2K1YRH6	3694.B9GI86	0	0	0	0	0	0.647	0.569	0.305	0.885
A0A2K1YRH6	B9HTC2_POPTR	3694.A0A2K1YRH6	3694.B9HTC2	0	0	0	0	0.041	0.748	0.603	0.284	0.922
A0A2K1YRH6	B9HLA6_POPTR	3694.A0A2K1YRH6	3694.B9HLA6	0	0	0	0	0.041	0.748	0.603	0.284	0.922
A0A2K1YRH6	A0A2K2APC8	3694.A0A2K1YRH6	3694.A0A2K2APC8	0	0	0	0	0	0.875	0.617	0.499	0.973
A0A2K1YWB9	A0A2K1YRH6	3694.A0A2K1YWB9	3694.A0A2K1YRH6	0	0	0	0	0	0.614	0.487	0.242	0.836
A0A2K1YWB9	A0A2K1ZHB9	3694.A0A2K1YWB9	3694.A0A2K1ZHB9	0	0	0	0	0	0.614	0.487	0.242	0.836
A0A2K1YWB9	B9GI86_POPTR	3694.A0A2K1YWB9	3694.B9GI86	0	0	0	0	0.066	0.669	0.591	0.32	0.902
A0A2K1YWB9	A0A2K2APC8	3694.A0A2K1YWB9	3694.A0A2K2APC8	0	0	0	0	0	0.88	0.617	0.237	0.961
A0A2K1YWB9	B9HTC2_POPTR	3694.A0A2K1YWB9	3694.B9HTC2	0	0	0	0	0.507	0.786	0.61	0.408	0.972
A0A2K1YWB9	B9HLA6_POPTR	3694.A0A2K1YWB9	3694.B9HLA6	0	0	0	0	0.507	0.786	0.61	0.408	0.972
A0A2K1ZHB9	A0A2K1YWB9	3694.A0A2K1ZHB9	3694.A0A2K1YWB9	0	0	0	0	0	0.614	0.487	0.242	0.836
A0A2K1ZHB9	A0A2K2AMR2	3694.A0A2K1ZHB9	3694.A0A2K2AMR2	0	0	0	0	0	0.614	0.487	0.242	0.836
A0A2K1ZHB9	B9HHU0_POPTR	3694.A0A2K1ZHB9	3694.B9HHU0	0	0	0	0	0	0.614	0.487	0.242	0.836
A0A2K1ZHB9	A0A3N7F9D9	3694.A0A2K1ZHB9	3694.A0A3N7F9D9	0	0	0	0	0	0.614	0.487	0.242	0.836
A0A2K1ZHB9	A0A3N7FXE4	3694.A0A2K1ZHB9	3694.A0A3N7FXE4	0	0	0	0	0	0.614	0.487	0.242	0.836
A0A2K1ZHB9	B9GI86_POPTR	3694.A0A2K1ZHB9	3694.B9GI86	0	0	0	0	0	0.647	0.569	0.305	0.885
A0A2K1ZHB9	B9HTC2_POPTR	3694.A0A2K1ZHB9	3694.B9HTC2	0	0	0	0	0.041	0.748	0.603	0.284	0.922
A0A2K1ZHB9	B9HLA6_POPTR	3694.A0A2K1ZHB9	3694.B9HLA6	0	0	0	0	0.041	0.748	0.603	0.284	0.922
A0A2K1ZHB9	A0A2K2APC8	3694.A0A2K1ZHB9	3694.A0A2K2APC8	0	0	0	0	0	0.875	0.617	0.499	0.973
A0A2K2AMR2	A0A2K1YRH6	3694.A0A2K2AMR2	3694.A0A2K1YRH6	0	0	0	0	0	0.614	0.487	0.242	0.836
A0A2K2AMR2	A0A2K1ZHB9	3694.A0A2K2AMR2	3694.A0A2K1ZHB9	0	0	0	0	0	0.614	0.487	0.242	0.836
A0A2K2AMR2	B9GI86_POPTR	3694.A0A2K2AMR2	3694.B9GI86	0	0	0	0	0.056	0.669	0.591	0.32	0.901
A0A2K2AMR2	A0A2K2APC8	3694.A0A2K2AMR2	3694.A0A2K2APC8	0	0	0	0	0	0.88	0.617	0.237	0.961
A0A2K2AMR2	B9HTC2_POPTR	3694.A0A2K2AMR2	3694.B9HTC2	0	0	0.216	0	0.507	0.786	0.61	0.473	0.979
A0A2K2AMR2	B9HLA6_POPTR	3694.A0A2K2AMR2	3694.B9HLA6	0	0	0.219	0	0.507	0.786	0.61	0.473	0.979
A0A2K2APC8	A0A2K1YRH6	3694.A0A2K2APC8	3694.A0A2K1YRH6	0	0	0	0	0	0.875	0.617	0.499	0.973
A0A2K2APC8	A0A2K1YWB9	3694.A0A2K2APC8	3694.A0A2K1YWB9	0	0	0	0	0	0.88	0.617	0.237	0.961
A0A2K2APC8	A0A2K1ZHB9	3694.A0A2K2APC8	3694.A0A2K1ZHB9	0	0	0	0	0	0.875	0.617	0.499	0.973
A0A2K2APC8	A0A2K2AMR2	3694.A0A2K2APC8	3694.A0A2K2AMR2	0	0	0	0	0	0.88	0.617	0.237	0.961
A0A2K2APC8	A0A3N7FXE4	3694.A0A2K2APC8	3694.A0A3N7FXE4	0	0	0	0	0	0.88	0.617	0.237	0.961
A0A2K2APC8	A0A3N7F9D9	3694.A0A2K2APC8	3694.A0A3N7F9D9	0	0	0	0	0	0.88	0.617	0.237	0.961
A0A2K2APC8	B9HHU0_POPTR	3694.A0A2K2APC8	3694.B9HHU0	0	0	0	0	0	0.88	0.617	0.237	0.961
A0A2K2APC8	B9GI86_POPTR	3694.A0A2K2APC8	3694.B9GI86	0	0	0	0	0	0.887	0.636	0.243	0.966
A0A2K2APC8	B9HTC2_POPTR	3694.A0A2K2APC8	3694.B9HTC2	0	0	0	0	0	0.893	0.697	0.424	0.979
A0A2K2APC8	B9HLA6_POPTR	3694.A0A2K2APC8	3694.B9HLA6	0	0	0	0	0	0.893	0.697	0.424	0.979
A0A3N7F9D9	A0A2K1YRH6	3694.A0A3N7F9D9	3694.A0A2K1YRH6	0	0	0	0	0	0.614	0.487	0.242	0.836
A0A3N7F9D9	A0A2K1ZHB9	3694.A0A3N7F9D9	3694.A0A2K1ZHB9	0	0	0	0	0	0.614	0.487	0.242	0.836
A0A3N7F9D9	A0A2K2APC8	3694.A0A3N7F9D9	3694.A0A2K2APC8	0	0	0	0	0	0.88	0.617	0.237	0.961
A0A3N7F9D9	B9GI86_POPTR	3694.A0A3N7F9D9	3694.B9GI86	0	0	0	0	0.056	0.669	0.591	0.32	0.901
A0A3N7F9D9	B9HLA6_POPTR	3694.A0A3N7F9D9	3694.B9HLA6	0	0	0	0	0.507	0.786	0.61	0.493	0.976
A0A3N7F9D9	B9HTC2_POPTR	3694.A0A3N7F9D9	3694.B9HTC2	0	0	0	0	0.507	0.786	0.61	0.493	0.976
A0A3N7FXE4	A0A2K1YRH6	3694.A0A3N7FXE4	3694.A0A2K1YRH6	0	0	0	0	0	0.614	0.487	0.242	0.836
A0A3N7FXE4	A0A2K1ZHB9	3694.A0A3N7FXE4	3694.A0A2K1ZHB9	0	0	0	0	0	0.614	0.487	0.242	0.836
A0A3N7FXE4	A0A2K2APC8	3694.A0A3N7FXE4	3694.A0A2K2APC8	0	0	0	0	0	0.88	0.617	0.237	0.961
A0A3N7FXE4	B9GI86_POPTR	3694.A0A3N7FXE4	3694.B9GI86	0	0	0	0	0.056	0.669	0.591	0.32	0.901
A0A3N7FXE4	B9HLA6_POPTR	3694.A0A3N7FXE4	3694.B9HLA6	0	0	0.215	0	0.507	0.786	0.61	0.473	0.979
A0A3N7FXE4	B9HTC2_POPTR	3694.A0A3N7FXE4	3694.B9HTC2	0	0	0.211	0	0.507	0.786	0.61	0.473	0.979
B9GI86_POPTR	A0A2K1YRH6	3694.B9GI86	3694.A0A2K1YRH6	0	0	0	0	0	0.647	0.569	0.305	0.885
B9GI86_POPTR	A0A2K1YWB9	3694.B9GI86	3694.A0A2K1YWB9	0	0	0	0	0.066	0.669	0.591	0.32	0.902
B9GI86_POPTR	A0A2K1ZHB9	3694.B9GI86	3694.A0A2K1ZHB9	0	0	0	0	0	0.647	0.569	0.305	0.885
B9GI86_POPTR	A0A2K2AMR2	3694.B9GI86	3694.A0A2K2AMR2	0	0	0	0	0.056	0.669	0.591	0.32	0.901
B9GI86_POPTR	A0A2K2APC8	3694.B9GI86	3694.A0A2K2APC8	0	0	0	0	0	0.887	0.636	0.243	0.966
B9GI86_POPTR	A0A3N7F9D9	3694.B9GI86	3694.A0A3N7F9D9	0	0	0	0	0.056	0.669	0.591	0.32	0.901
B9GI86_POPTR	A0A3N7FXE4	3694.B9GI86	3694.A0A3N7FXE4	0	0	0	0	0.056	0.669	0.591	0.32	0.901
B9GI86_POPTR	B9HHU0_POPTR	3694.B9GI86	3694.B9HHU0	0	0	0	0	0.066	0.669	0.591	0.32	0.902
B9GI86_POPTR	B9HTC2_POPTR	3694.B9GI86	3694.B9HTC2	0	0	0	0	0.368	0.702	0.613	0.435	0.953
B9GI86_POPTR	B9HLA6_POPTR	3694.B9GI86	3694.B9HLA6	0	0	0	0	0.368	0.702	0.613	0.435	0.953
B9HHU0_POPTR	A0A2K1YRH6	3694.B9HHU0	3694.A0A2K1YRH6	0	0	0	0	0	0.614	0.487	0.242	0.836
B9HHU0_POPTR	A0A2K1ZHB9	3694.B9HHU0	3694.A0A2K1ZHB9	0	0	0	0	0	0.614	0.487	0.242	0.836
B9HHU0_POPTR	A0A2K2APC8	3694.B9HHU0	3694.A0A2K2APC8	0	0	0	0	0	0.88	0.617	0.237	0.961
B9HHU0_POPTR	B9GI86_POPTR	3694.B9HHU0	3694.B9GI86	0	0	0	0	0.066	0.669	0.591	0.32	0.902
B9HHU0_POPTR	B9HTC2_POPTR	3694.B9HHU0	3694.B9HTC2	0	0	0	0	0.507	0.786	0.61	0.408	0.972
B9HHU0_POPTR	B9HLA6_POPTR	3694.B9HHU0	3694.B9HLA6	0	0	0	0	0.507	0.786	0.61	0.408	0.972
B9HLA6_POPTR	A0A2K1YRH6	3694.B9HLA6	3694.A0A2K1YRH6	0	0	0	0	0.041	0.748	0.603	0.284	0.922
B9HLA6_POPTR	A0A2K1YWB9	3694.B9HLA6	3694.A0A2K1YWB9	0	0	0	0	0.507	0.786	0.61	0.408	0.972
B9HLA6_POPTR	A0A2K1ZHB9	3694.B9HLA6	3694.A0A2K1ZHB9	0	0	0	0	0.041	0.748	0.603	0.284	0.922
B9HLA6_POPTR	A0A2K2AMR2	3694.B9HLA6	3694.A0A2K2AMR2	0	0	0.219	0	0.507	0.786	0.61	0.473	0.979
B9HLA6_POPTR	A0A2K2APC8	3694.B9HLA6	3694.A0A2K2APC8	0	0	0	0	0	0.893	0.697	0.424	0.979
B9HLA6_POPTR	A0A3N7F9D9	3694.B9HLA6	3694.A0A3N7F9D9	0	0	0	0	0.507	0.786	0.61	0.493	0.976
B9HLA6_POPTR	A0A3N7FXE4	3694.B9HLA6	3694.A0A3N7FXE4	0	0	0.215	0	0.507	0.786	0.61	0.473	0.979
B9HLA6_POPTR	B9GI86_POPTR	3694.B9HLA6	3694.B9GI86	0	0	0	0	0.368	0.702	0.613	0.435	0.953
B9HLA6_POPTR	B9HHU0_POPTR	3694.B9HLA6	3694.B9HHU0	0	0	0	0	0.507	0.786	0.61	0.408	0.972
B9HTC2_POPTR	A0A2K1YRH6	3694.B9HTC2	3694.A0A2K1YRH6	0	0	0	0	0.041	0.748	0.603	0.284	0.922
B9HTC2_POPTR	A0A2K1YWB9	3694.B9HTC2	3694.A0A2K1YWB9	0	0	0	0	0.507	0.786	0.61	0.408	0.972
B9HTC2_POPTR	A0A2K1ZHB9	3694.B9HTC2	3694.A0A2K1ZHB9	0	0	0	0	0.041	0.748	0.603	0.284	0.922
B9HTC2_POPTR	A0A2K2AMR2	3694.B9HTC2	3694.A0A2K2AMR2	0	0	0.216	0	0.507	0.786	0.61	0.473	0.979
B9HTC2_POPTR	A0A2K2APC8	3694.B9HTC2	3694.A0A2K2APC8	0	0	0	0	0	0.893	0.697	0.424	0.979
B9HTC2_POPTR	A0A3N7F9D9	3694.B9HTC2	3694.A0A3N7F9D9	0	0	0	0	0.507	0.786	0.61	0.493	0.976
B9HTC2_POPTR	A0A3N7FXE4	3694.B9HTC2	3694.A0A3N7FXE4	0	0	0.211	0	0.507	0.786	0.61	0.473	0.979
B9HTC2_POPTR	B9GI86_POPTR	3694.B9HTC2	3694.B9GI86	0	0	0	0	0.368	0.702	0.613	0.435	0.953
B9HTC2_POPTR	B9HHU0_POPTR	3694.B9HTC2	3694.B9HHU0	0	0	0	0	0.507	0.786	0.61	0.408	0.972
Poyun33651
#node1	node2	node1_string_id	node2_string_id	neighborhood_on_chromosome	gene_fusion	phylogenetic_cooccurrence	homology	coexpression	experimentally_determined_interaction	database_annotated	automated_textmining	combined_score
A0A2K1ZK56	A0A2K2BIY6	3694.A0A2K1ZK56	3694.A0A2K2BIY6	0	0	0	0	0	0.092	0.349	0.079	0.408
A0A2K1ZK56	B9H0A2_POPTR	3694.A0A2K1ZK56	3694.B9H0A2	0	0	0	0	0.042	0.51	0.082	0.05	0.535
A0A2K1ZK56	A0A2K2BNS0	3694.A0A2K1ZK56	3694.A0A2K2BNS0	0	0	0	0	0.042	0.51	0.082	0.05	0.535
A0A2K1ZK56	B9GMD9_POPTR	3694.A0A2K1ZK56	3694.B9GMD9	0	0	0	0	0.042	0.51	0.082	0.05	0.535
A0A2K1ZK56	A0A2K2A7U4	3694.A0A2K1ZK56	3694.A0A2K2A7U4	0	0	0	0	0.042	0.51	0.082	0.05	0.535
A0A2K1ZK56	B9ING1_POPTR	3694.A0A2K1ZK56	3694.B9ING1	0	0	0	0	0.055	0.51	0.082	0.05	0.542
A0A2K2A7U4	A0A2K1ZK56	3694.A0A2K2A7U4	3694.A0A2K1ZK56	0	0	0	0	0.042	0.51	0.082	0.05	0.535
A0A2K2A7U4	B9ING1_POPTR	3694.A0A2K2A7U4	3694.B9ING1	0	0	0.459	0	0	0	0	0.093	0.488
A0A2K2A7U4	U5GTD5_POPTR	3694.A0A2K2A7U4	3694.U5GTD5	0	0	0	0	0	0.277	0.308	0.08	0.499
A0A2K2A7U4	A0A2K2BIY6	3694.A0A2K2A7U4	3694.A0A2K2BIY6	0	0	0.471	0	0	0.086	0.079	0	0.515
A0A2K2BIY6	A0A2K1ZK56	3694.A0A2K2BIY6	3694.A0A2K1ZK56	0	0	0	0	0	0.092	0.349	0.079	0.408
A0A2K2BIY6	A0A2K2A7U4	3694.A0A2K2BIY6	3694.A0A2K2A7U4	0	0	0.471	0	0	0.086	0.079	0	0.515
A0A2K2BIY6	B9ING1_POPTR	3694.A0A2K2BIY6	3694.B9ING1	0	0	0.427	0	0	0.086	0.079	0	0.475
A0A2K2BIY6	B9H0A2_POPTR	3694.A0A2K2BIY6	3694.B9H0A2	0	0	0.504	0	0	0.086	0.079	0	0.546
A0A2K2BIY6	B9GMD9_POPTR	3694.A0A2K2BIY6	3694.B9GMD9	0	0	0.506	0	0	0.086	0.079	0	0.547
A0A2K2BIY6	A0A2K2BNS0	3694.A0A2K2BIY6	3694.A0A2K2BNS0	0	0	0.507	0	0	0.086	0.079	0	0.548
A0A2K2BNS0	A0A2K1ZK56	3694.A0A2K2BNS0	3694.A0A2K1ZK56	0	0	0	0	0.042	0.51	0.082	0.05	0.535
A0A2K2BNS0	A0A2K2BIY6	3694.A0A2K2BNS0	3694.A0A2K2BIY6	0	0	0.507	0	0	0.086	0.079	0	0.548
A0A2K2BNS0	B9ING1_POPTR	3694.A0A2K2BNS0	3694.B9ING1	0	0	0.471	0	0	0	0	0.085	0.495
A0A2K2BNS0	U5GTD5_POPTR	3694.A0A2K2BNS0	3694.U5GTD5	0	0	0	0	0	0.277	0.308	0.08	0.499
A0A2K2C005	B9ING1_POPTR	3694.A0A2K2C005	3694.B9ING1	0	0	0.46	0	0	0.077	0.07	0	0.495
A0A2K2C005	B9I0S3_POPTR	3694.A0A2K2C005	3694.B9I0S3	0	0	0.544	0	0	0	0	0	0.544
A0A2K2C005	A0A3N7EMN0	3694.A0A2K2C005	3694.A0A3N7EMN0	0	0	0.544	0	0	0	0	0	0.544
A0A3N7EMN0	A0A2K2C005	3694.A0A3N7EMN0	3694.A0A2K2C005	0	0	0.544	0	0	0	0	0	0.544
A0A3N7EMN0	B9ING1_POPTR	3694.A0A3N7EMN0	3694.B9ING1	0	0	0.451	0	0	0.077	0.07	0	0.487
B9GMD9_POPTR	A0A2K1ZK56	3694.B9GMD9	3694.A0A2K1ZK56	0	0	0	0	0.042	0.51	0.082	0.05	0.535
B9GMD9_POPTR	A0A2K2BIY6	3694.B9GMD9	3694.A0A2K2BIY6	0	0	0.506	0	0	0.086	0.079	0	0.547
B9GMD9_POPTR	B9ING1_POPTR	3694.B9GMD9	3694.B9ING1	0	0	0.471	0	0	0	0	0.085	0.495
B9GMD9_POPTR	U5GTD5_POPTR	3694.B9GMD9	3694.U5GTD5	0	0	0	0	0	0.277	0.308	0.08	0.499
B9H0A2_POPTR	A0A2K1ZK56	3694.B9H0A2	3694.A0A2K1ZK56	0	0	0	0	0.042	0.51	0.082	0.05	0.535
B9H0A2_POPTR	A0A2K2BIY6	3694.B9H0A2	3694.A0A2K2BIY6	0	0	0.504	0	0	0.086	0.079	0	0.546
B9H0A2_POPTR	B9ING1_POPTR	3694.B9H0A2	3694.B9ING1	0	0	0.474	0	0	0	0	0.085	0.498
B9H0A2_POPTR	U5GTD5_POPTR	3694.B9H0A2	3694.U5GTD5	0	0	0	0	0	0.277	0.308	0.08	0.499
B9I0S3_POPTR	A0A2K2C005	3694.B9I0S3	3694.A0A2K2C005	0	0	0.544	0	0	0	0	0	0.544
B9I0S3_POPTR	B9ING1_POPTR	3694.B9I0S3	3694.B9ING1	0	0	0.467	0	0	0.077	0.07	0	0.502
B9ING1_POPTR	A0A2K1ZK56	3694.B9ING1	3694.A0A2K1ZK56	0	0	0	0	0.055	0.51	0.082	0.05	0.542
B9ING1_POPTR	A0A2K2A7U4	3694.B9ING1	3694.A0A2K2A7U4	0	0	0.459	0	0	0	0	0.093	0.488
B9ING1_POPTR	A0A2K2BIY6	3694.B9ING1	3694.A0A2K2BIY6	0	0	0.427	0	0	0.086	0.079	0	0.475
B9ING1_POPTR	A0A2K2BNS0	3694.B9ING1	3694.A0A2K2BNS0	0	0	0.471	0	0	0	0	0.085	0.495
B9ING1_POPTR	A0A2K2C005	3694.B9ING1	3694.A0A2K2C005	0	0	0.46	0	0	0.077	0.07	0	0.495
B9ING1_POPTR	A0A3N7EMN0	3694.B9ING1	3694.A0A3N7EMN0	0	0	0.451	0	0	0.077	0.07	0	0.487
B9ING1_POPTR	B9GMD9_POPTR	3694.B9ING1	3694.B9GMD9	0	0	0.471	0	0	0	0	0.085	0.495
B9ING1_POPTR	B9H0A2_POPTR	3694.B9ING1	3694.B9H0A2	0	0	0.474	0	0	0	0	0.085	0.498
B9ING1_POPTR	B9I0S3_POPTR	3694.B9ING1	3694.B9I0S3	0	0	0.467	0	0	0.077	0.07	0	0.502
B9ING1_POPTR	U5GTD5_POPTR	3694.B9ING1	3694.U5GTD5	0	0	0	0	0	0.277	0.308	0.08	0.499
U5GTD5_POPTR	A0A2K2A7U4	3694.U5GTD5	3694.A0A2K2A7U4	0	0	0	0	0	0.277	0.308	0.08	0.499
U5GTD5_POPTR	A0A2K2BNS0	3694.U5GTD5	3694.A0A2K2BNS0	0	0	0	0	0	0.277	0.308	0.08	0.499
U5GTD5_POPTR	B9GMD9_POPTR	3694.U5GTD5	3694.B9GMD9	0	0	0	0	0	0.277	0.308	0.08	0.499
U5GTD5_POPTR	B9H0A2_POPTR	3694.U5GTD5	3694.B9H0A2	0	0	0	0	0	0.277	0.308	0.08	0.499
U5GTD5_POPTR	B9ING1_POPTR	3694.U5GTD5	3694.B9ING1	0	0	0	0	0	0.277	0.308	0.08	0.499
Poyun11838
#node1	node2	node1_string_id	node2_string_id	neighborhood_on_chromosome	gene_fusion	phylogenetic_cooccurrence	homology	coexpression	experimentally_determined_interaction	database_annotated	automated_textmining	combined_score
A0A4U5NNX7	A0A4U5QSV4	43335.A0A4U5NNX7	43335.A0A4U5QSV4	0	0	0	0	0	0.151	0.462	0.045	0.525
A0A4U5QGP3	A0A4U5QSV4	43335.A0A4U5QGP3	43335.A0A4U5QSV4	0	0	0	0	0	0.151	0.462	0.045	0.525
A0A4U5QQU2	A0A4U5QSV4	43335.A0A4U5QQU2	43335.A0A4U5QSV4	0	0	0	0	0	0.151	0.462	0.045	0.525
A0A4U5QSV4	A0A4U5NNX7	43335.A0A4U5QSV4	43335.A0A4U5NNX7	0	0	0	0	0	0.151	0.462	0.045	0.525
A0A4U5QSV4	A0A4U5QGP3	43335.A0A4U5QSV4	43335.A0A4U5QGP3	0	0	0	0	0	0.151	0.462	0.045	0.525
A0A4U5QSV4	A0A4U5QQU2	43335.A0A4U5QSV4	43335.A0A4U5QQU2	0	0	0	0	0	0.151	0.462	0.045	0.525
A0A4U5QSV4	A0A4U5QWZ2	43335.A0A4U5QSV4	43335.A0A4U5QWZ2	0	0	0	0	0	0.151	0.462	0.045	0.525
A0A4U5QSV4	A0A4V6A9T8	43335.A0A4U5QSV4	43335.A0A4V6A9T8	0	0	0	0	0	0.151	0.462	0.045	0.525
A0A4U5QSV4	A0A4V6A9I7	43335.A0A4U5QSV4	43335.A0A4V6A9I7	0	0	0	0	0	0.151	0.462	0.045	0.525
A0A4U5QWZ2	A0A4U5QSV4	43335.A0A4U5QWZ2	43335.A0A4U5QSV4	0	0	0	0	0	0.151	0.462	0.045	0.525
A0A4V6A9I7	A0A4U5QSV4	43335.A0A4V6A9I7	43335.A0A4U5QSV4	0	0	0	0	0	0.151	0.462	0.045	0.525
A0A4V6A9T8	A0A4U5QSV4	43335.A0A4V6A9T8	43335.A0A4U5QSV4	0	0	0	0	0	0.151	0.462	0.045	0.525
Poyun30949
#node1	node2	node1_string_id	node2_string_id	neighborhood_on_chromosome	gene_fusion	phylogenetic_cooccurrence	homology	coexpression	experimentally_determined_interaction	database_annotated	automated_textmining	combined_score
A0A2K1YA98	A9PEM5_POPTR	3694.A0A2K1YA98	3694.A9PEM5	0	0	0	0	0.133	0	0.692	0.215	0.772
A0A2K1YA98	A0A3N7ETF2	3694.A0A2K1YA98	3694.A0A3N7ETF2	0	0	0	0	0.133	0	0.692	0.215	0.772
A0A2K1YA98	B9N1J3_POPTR	3694.A0A2K1YA98	3694.B9N1J3	0	0	0	0	0.343	0	0.6	0.231	0.78
A0A2K1YA98	B9IK71_POPTR	3694.A0A2K1YA98	3694.B9IK71	0	0	0	0	0.287	0.072	0.698	0.211	0.821
A0A2K1YA98	A0A2K2AZS5	3694.A0A2K1YA98	3694.A0A2K2AZS5	0	0	0	0	0.358	0	0.698	0.348	0.862
A0A2K1YA98	A0A2K2AYI8	3694.A0A2K1YA98	3694.A0A2K2AYI8	0	0	0	0	0.358	0	0.698	0.348	0.862
A0A2K1YA98	A0A3N7G0V2	3694.A0A2K1YA98	3694.A0A3N7G0V2	0	0	0	0	0.298	0.676	0.614	0.462	0.946
A0A2K1YA98	A0A2K2C133	3694.A0A2K1YA98	3694.A0A2K2C133	0	0	0	0	0.206	0.708	0.699	0.502	0.96
A0A2K1YA98	A0A2K1YHW0	3694.A0A2K1YA98	3694.A0A2K1YHW0	0	0	0	0	0.206	0.708	0.699	0.502	0.96
A0A2K1YHW0	A0A2K1YA98	3694.A0A2K1YHW0	3694.A0A2K1YA98	0	0	0	0	0.206	0.708	0.699	0.502	0.96
A0A2K1YHW0	A0A2K2C413	3694.A0A2K1YHW0	3694.A0A2K2C413	0	0	0	0	0.148	0.662	0	0.359	0.799
A0A2K1YHW0	A0A2K2AZS5	3694.A0A2K1YHW0	3694.A0A2K2AZS5	0	0	0	0	0.29	0	0.643	0.271	0.799
A0A2K1YHW0	A0A2K2AYI8	3694.A0A2K1YHW0	3694.A0A2K2AYI8	0	0	0	0	0.29	0	0.643	0.271	0.799
A0A2K1YHW0	B9IK71_POPTR	3694.A0A2K1YHW0	3694.B9IK71	0	0	0	0	0.317	0	0.644	0.343	0.826
A0A2K1YHW0	A0A3N7ETF2	3694.A0A2K1YHW0	3694.A0A3N7ETF2	0	0	0	0	0.286	0.674	0.618	0.402	0.939
A0A2K1YHW0	A9PEM5_POPTR	3694.A0A2K1YHW0	3694.A9PEM5	0	0	0	0	0.286	0.674	0.618	0.402	0.939
A0A2K1YHW0	A0A3N7G0V2	3694.A0A2K1YHW0	3694.A0A3N7G0V2	0	0	0	0	0.289	0.734	0.602	0.347	0.944
A0A2K1YHW0	B9N1J3_POPTR	3694.A0A2K1YHW0	3694.B9N1J3	0	0	0	0	0.464	0.89	0.538	0.562	0.986
A0A2K2AYI8	A0A2K1YA98	3694.A0A2K2AYI8	3694.A0A2K1YA98	0	0	0	0	0.358	0	0.698	0.348	0.862
A0A2K2AYI8	A0A2K1YHW0	3694.A0A2K2AYI8	3694.A0A2K1YHW0	0	0	0	0	0.29	0	0.643	0.271	0.799
A0A2K2AYI8	A0A2K2AZS5	3694.A0A2K2AYI8	3694.A0A2K2AZS5	0	0	0.048	0.985	0	0	0.54	0	0.543
A0A2K2AYI8	A0A2K2C133	3694.A0A2K2AYI8	3694.A0A2K2C133	0	0	0	0	0.29	0	0.643	0.271	0.799
A0A2K2AYI8	A0A2K2C413	3694.A0A2K2AYI8	3694.A0A2K2C413	0	0	0	0	0.677	0.072	0	0.529	0.846
A0A2K2AYI8	A0A3N7G0V2	3694.A0A2K2AYI8	3694.A0A3N7G0V2	0	0	0	0	0.643	0.072	0.6	0.317	0.897
A0A2K2AYI8	B9N1J3_POPTR	3694.A0A2K2AYI8	3694.B9N1J3	0	0	0	0	0.907	0.614	0.534	0.563	0.991
A0A2K2AYI8	A0A3N7ETF2	3694.A0A2K2AYI8	3694.A0A3N7ETF2	0	0	0	0	0.86	0.888	0.618	0.497	0.996
A0A2K2AYI8	A9PEM5_POPTR	3694.A0A2K2AYI8	3694.A9PEM5	0	0	0	0	0.86	0.888	0.618	0.497	0.996
A0A2K2AYI8	B9IK71_POPTR	3694.A0A2K2AYI8	3694.B9IK71	0	0	0	0	0.811	0.888	0.767	0.553	0.997
A0A2K2AZS5	A0A2K1YA98	3694.A0A2K2AZS5	3694.A0A2K1YA98	0	0	0	0	0.358	0	0.698	0.348	0.862
A0A2K2AZS5	A0A2K1YHW0	3694.A0A2K2AZS5	3694.A0A2K1YHW0	0	0	0	0	0.29	0	0.643	0.271	0.799
A0A2K2AZS5	A0A2K2AYI8	3694.A0A2K2AZS5	3694.A0A2K2AYI8	0	0	0.048	0.985	0	0	0.54	0	0.543
A0A2K2AZS5	A0A2K2C133	3694.A0A2K2AZS5	3694.A0A2K2C133	0	0	0	0	0.29	0	0.643	0.271	0.799
A0A2K2AZS5	A0A2K2C413	3694.A0A2K2AZS5	3694.A0A2K2C413	0	0	0	0	0.677	0.072	0	0.529	0.846
A0A2K2AZS5	A0A3N7G0V2	3694.A0A2K2AZS5	3694.A0A3N7G0V2	0	0	0	0	0.643	0.072	0.6	0.317	0.897
A0A2K2AZS5	B9N1J3_POPTR	3694.A0A2K2AZS5	3694.B9N1J3	0	0	0	0	0.907	0.614	0.534	0.563	0.991
A0A2K2AZS5	A9PEM5_POPTR	3694.A0A2K2AZS5	3694.A9PEM5	0	0	0	0	0.86	0.888	0.618	0.497	0.996
A0A2K2AZS5	A0A3N7ETF2	3694.A0A2K2AZS5	3694.A0A3N7ETF2	0	0	0	0	0.86	0.888	0.618	0.497	0.996
A0A2K2AZS5	B9IK71_POPTR	3694.A0A2K2AZS5	3694.B9IK71	0	0	0	0	0.811	0.888	0.767	0.553	0.997
A0A2K2C133	A0A2K1YA98	3694.A0A2K2C133	3694.A0A2K1YA98	0	0	0	0	0.206	0.708	0.699	0.502	0.96
A0A2K2C133	A0A2K2AYI8	3694.A0A2K2C133	3694.A0A2K2AYI8	0	0	0	0	0.29	0	0.643	0.271	0.799
A0A2K2C133	A0A2K2AZS5	3694.A0A2K2C133	3694.A0A2K2AZS5	0	0	0	0	0.29	0	0.643	0.271	0.799
A0A2K2C133	A0A2K2C413	3694.A0A2K2C133	3694.A0A2K2C413	0	0	0	0	0.148	0.662	0	0.359	0.799
A0A2K2C133	B9IK71_POPTR	3694.A0A2K2C133	3694.B9IK71	0	0	0	0	0.317	0	0.644	0.343	0.826
A0A2K2C133	A9PEM5_POPTR	3694.A0A2K2C133	3694.A9PEM5	0	0	0	0	0.286	0.674	0.618	0.402	0.939
A0A2K2C133	A0A3N7ETF2	3694.A0A2K2C133	3694.A0A3N7ETF2	0	0	0	0	0.286	0.674	0.618	0.402	0.939
A0A2K2C133	A0A3N7G0V2	3694.A0A2K2C133	3694.A0A3N7G0V2	0	0	0	0	0.289	0.734	0.602	0.347	0.944
A0A2K2C133	B9N1J3_POPTR	3694.A0A2K2C133	3694.B9N1J3	0	0	0	0	0.464	0.89	0.538	0.562	0.986
A0A2K2C413	A0A2K1YHW0	3694.A0A2K2C413	3694.A0A2K1YHW0	0	0	0	0	0.148	0.662	0	0.359	0.799
A0A2K2C413	A0A2K2AYI8	3694.A0A2K2C413	3694.A0A2K2AYI8	0	0	0	0	0.677	0.072	0	0.529	0.846
A0A2K2C413	A0A2K2AZS5	3694.A0A2K2C413	3694.A0A2K2AZS5	0	0	0	0	0.677	0.072	0	0.529	0.846
A0A2K2C413	A0A2K2C133	3694.A0A2K2C413	3694.A0A2K2C133	0	0	0	0	0.148	0.662	0	0.359	0.799
A0A2K2C413	A0A3N7G0V2	3694.A0A2K2C413	3694.A0A3N7G0V2	0	0	0.419	0	0.296	0.597	0.068	0.324	0.877
A0A2K2C413	B9IK71_POPTR	3694.A0A2K2C413	3694.B9IK71	0	0	0.479	0	0.634	0.074	0.08	0.412	0.887
A0A2K2C413	A9PEM5_POPTR	3694.A0A2K2C413	3694.A9PEM5	0	0	0	0	0.454	0.783	0	0.517	0.937
A0A2K2C413	A0A3N7ETF2	3694.A0A2K2C413	3694.A0A3N7ETF2	0	0	0	0	0.454	0.783	0	0.517	0.937
A0A2K2C413	B9N1J3_POPTR	3694.A0A2K2C413	3694.B9N1J3	0	0	0	0	0.559	0.884	0	0.562	0.975
A0A3N7ETF2	A0A2K1YA98	3694.A0A3N7ETF2	3694.A0A2K1YA98	0	0	0	0	0.133	0	0.692	0.215	0.772
A0A3N7ETF2	A0A2K1YHW0	3694.A0A3N7ETF2	3694.A0A2K1YHW0	0	0	0	0	0.286	0.674	0.618	0.402	0.939
A0A3N7ETF2	A0A2K2AYI8	3694.A0A3N7ETF2	3694.A0A2K2AYI8	0	0	0	0	0.86	0.888	0.618	0.497	0.996
A0A3N7ETF2	A0A2K2AZS5	3694.A0A3N7ETF2	3694.A0A2K2AZS5	0	0	0	0	0.86	0.888	0.618	0.497	0.996
A0A3N7ETF2	A0A2K2C133	3694.A0A3N7ETF2	3694.A0A2K2C133	0	0	0	0	0.286	0.674	0.618	0.402	0.939
A0A3N7ETF2	A0A2K2C413	3694.A0A3N7ETF2	3694.A0A2K2C413	0	0	0	0	0.454	0.783	0	0.517	0.937
A0A3N7ETF2	A0A3N7G0V2	3694.A0A3N7ETF2	3694.A0A3N7G0V2	0	0	0	0	0.438	0.585	0.595	0.301	0.925
A0A3N7ETF2	B9IK71_POPTR	3694.A0A3N7ETF2	3694.B9IK71	0	0	0	0	0.729	0.883	0.618	0.516	0.993
A0A3N7ETF2	B9N1J3_POPTR	3694.A0A3N7ETF2	3694.B9N1J3	0	0	0.094	0.725	0.908	0.892	0.9	0.492	0.999
A0A3N7G0V2	A0A2K1YA98	3694.A0A3N7G0V2	3694.A0A2K1YA98	0	0	0	0	0.298	0.676	0.614	0.462	0.946
A0A3N7G0V2	A0A2K1YHW0	3694.A0A3N7G0V2	3694.A0A2K1YHW0	0	0	0	0	0.289	0.734	0.602	0.347	0.944
A0A3N7G0V2	A0A2K2AYI8	3694.A0A3N7G0V2	3694.A0A2K2AYI8	0	0	0	0	0.643	0.072	0.6	0.317	0.897
A0A3N7G0V2	A0A2K2AZS5	3694.A0A3N7G0V2	3694.A0A2K2AZS5	0	0	0	0	0.643	0.072	0.6	0.317	0.897
A0A3N7G0V2	A0A2K2C133	3694.A0A3N7G0V2	3694.A0A2K2C133	0	0	0	0	0.289	0.734	0.602	0.347	0.944
A0A3N7G0V2	A0A2K2C413	3694.A0A3N7G0V2	3694.A0A2K2C413	0	0	0.419	0	0.296	0.597	0.068	0.324	0.877
A0A3N7G0V2	A0A3N7ETF2	3694.A0A3N7G0V2	3694.A0A3N7ETF2	0	0	0	0	0.438	0.585	0.595	0.301	0.925
A0A3N7G0V2	B9IK71_POPTR	3694.A0A3N7G0V2	3694.B9IK71	0	0	0.378	0	0.55	0	0.6	0.326	0.914
A0A3N7G0V2	A9PEM5_POPTR	3694.A0A3N7G0V2	3694.A9PEM5	0	0	0	0	0.438	0.585	0.595	0.301	0.925
A0A3N7G0V2	B9N1J3_POPTR	3694.A0A3N7G0V2	3694.B9N1J3	0	0	0	0	0.655	0.762	0.164	0.432	0.955
A9PEM5_POPTR	A0A2K1YA98	3694.A9PEM5	3694.A0A2K1YA98	0	0	0	0	0.133	0	0.692	0.215	0.772
A9PEM5_POPTR	A0A2K1YHW0	3694.A9PEM5	3694.A0A2K1YHW0	0	0	0	0	0.286	0.674	0.618	0.402	0.939
A9PEM5_POPTR	A0A2K2AYI8	3694.A9PEM5	3694.A0A2K2AYI8	0	0	0	0	0.86	0.888	0.618	0.497	0.996
A9PEM5_POPTR	A0A2K2AZS5	3694.A9PEM5	3694.A0A2K2AZS5	0	0	0	0	0.86	0.888	0.618	0.497	0.996
A9PEM5_POPTR	A0A2K2C133	3694.A9PEM5	3694.A0A2K2C133	0	0	0	0	0.286	0.674	0.618	0.402	0.939
A9PEM5_POPTR	A0A2K2C413	3694.A9PEM5	3694.A0A2K2C413	0	0	0	0	0.454	0.783	0	0.517	0.937
A9PEM5_POPTR	A0A3N7G0V2	3694.A9PEM5	3694.A0A3N7G0V2	0	0	0	0	0.438	0.585	0.595	0.301	0.925
A9PEM5_POPTR	B9IK71_POPTR	3694.A9PEM5	3694.B9IK71	0	0	0	0	0.729	0.883	0.618	0.516	0.993
A9PEM5_POPTR	B9N1J3_POPTR	3694.A9PEM5	3694.B9N1J3	0	0	0.139	0.602	0.908	0.892	0	0.492	0.995
B9IK71_POPTR	A0A2K1YA98	3694.B9IK71	3694.A0A2K1YA98	0	0	0	0	0.287	0.072	0.698	0.211	0.821
B9IK71_POPTR	A0A2K1YHW0	3694.B9IK71	3694.A0A2K1YHW0	0	0	0	0	0.317	0	0.644	0.343	0.826
B9IK71_POPTR	A0A2K2AYI8	3694.B9IK71	3694.A0A2K2AYI8	0	0	0	0	0.811	0.888	0.767	0.553	0.997
B9IK71_POPTR	A0A2K2AZS5	3694.B9IK71	3694.A0A2K2AZS5	0	0	0	0	0.811	0.888	0.767	0.553	0.997
B9IK71_POPTR	A0A2K2C133	3694.B9IK71	3694.A0A2K2C133	0	0	0	0	0.317	0	0.644	0.343	0.826
B9IK71_POPTR	A0A2K2C413	3694.B9IK71	3694.A0A2K2C413	0	0	0.479	0	0.634	0.074	0.08	0.412	0.887
B9IK71_POPTR	A0A3N7ETF2	3694.B9IK71	3694.A0A3N7ETF2	0	0	0	0	0.729	0.883	0.618	0.516	0.993
B9IK71_POPTR	A0A3N7G0V2	3694.B9IK71	3694.A0A3N7G0V2	0	0	0.378	0	0.55	0	0.6	0.326	0.914
B9IK71_POPTR	A9PEM5_POPTR	3694.B9IK71	3694.A9PEM5	0	0	0	0	0.729	0.883	0.618	0.516	0.993
B9IK71_POPTR	B9N1J3_POPTR	3694.B9IK71	3694.B9N1J3	0	0	0	0	0.796	0.574	0.538	0.563	0.98
B9N1J3_POPTR	A0A2K1YA98	3694.B9N1J3	3694.A0A2K1YA98	0	0	0	0	0.343	0	0.6	0.231	0.78
B9N1J3_POPTR	A0A2K1YHW0	3694.B9N1J3	3694.A0A2K1YHW0	0	0	0	0	0.464	0.89	0.538	0.562	0.986
B9N1J3_POPTR	A0A2K2AYI8	3694.B9N1J3	3694.A0A2K2AYI8	0	0	0	0	0.907	0.614	0.534	0.563	0.991
B9N1J3_POPTR	A0A2K2AZS5	3694.B9N1J3	3694.A0A2K2AZS5	0	0	0	0	0.907	0.614	0.534	0.563	0.991
B9N1J3_POPTR	A0A2K2C133	3694.B9N1J3	3694.A0A2K2C133	0	0	0	0	0.464	0.89	0.538	0.562	0.986
B9N1J3_POPTR	A0A2K2C413	3694.B9N1J3	3694.A0A2K2C413	0	0	0	0	0.559	0.884	0	0.562	0.975
B9N1J3_POPTR	A0A3N7ETF2	3694.B9N1J3	3694.A0A3N7ETF2	0	0	0.094	0.725	0.908	0.892	0.9	0.492	0.999
B9N1J3_POPTR	A0A3N7G0V2	3694.B9N1J3	3694.A0A3N7G0V2	0	0	0	0	0.655	0.762	0.164	0.432	0.955
B9N1J3_POPTR	A9PEM5_POPTR	3694.B9N1J3	3694.A9PEM5	0	0	0.139	0.602	0.908	0.892	0	0.492	0.995
B9N1J3_POPTR	B9IK71_POPTR	3694.B9N1J3	3694.B9IK71	0	0	0	0	0.796	0.574	0.538	0.563	0.98
Poyun27387
#node1	node2	node1_string_id	node2_string_id	neighborhood_on_chromosome	gene_fusion	phylogenetic_cooccurrence	homology	coexpression	experimentally_determined_interaction	database_annotated	automated_textmining	combined_score
A0A2K1X1Q9	B9GII4_POPTR	3694.A0A2K1X1Q9	3694.B9GII4	0	0	0	0	0.055	0.115	0.165	0.347	0.482
A0A2K1X1Q9	B9N9Q9_POPTR	3694.A0A2K1X1Q9	3694.B9N9Q9	0	0	0	0	0	0.459	0.606	0.214	0.817
A0A2K1X1Q9	B9H410_POPTR	3694.A0A2K1X1Q9	3694.B9H410	0	0	0	0	0	0.459	0.606	0.214	0.817
A0A2K1X1Q9	A0A2K1YHN7	3694.A0A2K1X1Q9	3694.A0A2K1YHN7	0	0	0	0	0	0.647	0.597	0.229	0.88
A0A2K1X1Q9	A0A3N7FRF5	3694.A0A2K1X1Q9	3694.A0A3N7FRF5	0	0	0	0	0	0.647	0.597	0.229	0.88
A0A2K1X1Q9	B9GJF7_POPTR	3694.A0A2K1X1Q9	3694.B9GJF7	0	0	0	0	0	0.647	0.597	0.229	0.88
A0A2K1X1Q9	A0A2K1XNW7	3694.A0A2K1X1Q9	3694.A0A2K1XNW7	0	0	0	0	0	0.877	0.616	0.515	0.975
A0A2K1XNW7	A0A2K1X1Q9	3694.A0A2K1XNW7	3694.A0A2K1X1Q9	0	0	0	0	0	0.877	0.616	0.515	0.975
A0A2K1XNW7	A0A2K2AKW4	3694.A0A2K1XNW7	3694.A0A2K2AKW4	0	0	0	0	0	0.877	0.616	0.515	0.975
A0A2K1XNW7	A0A2K2ACK2	3694.A0A2K1XNW7	3694.A0A2K2ACK2	0	0	0	0	0	0.877	0.616	0.515	0.975
A0A2K1XNW7	A0A3N7FCN3	3694.A0A2K1XNW7	3694.A0A3N7FCN3	0	0	0	0	0	0.877	0.616	0.515	0.975
A0A2K1XNW7	B9H410_POPTR	3694.A0A2K1XNW7	3694.B9H410	0	0	0	0	0	0.887	0.699	0.516	0.982
A0A2K1XNW7	A0A2K1YHN7	3694.A0A2K1XNW7	3694.A0A2K1YHN7	0	0	0	0	0	0.89	0.688	0.523	0.982
A0A2K1XNW7	B9N9Q9_POPTR	3694.A0A2K1XNW7	3694.B9N9Q9	0	0	0	0	0	0.887	0.699	0.516	0.982
A0A2K1XNW7	A0A3N7FRF5	3694.A0A2K1XNW7	3694.A0A3N7FRF5	0	0	0	0	0	0.89	0.688	0.523	0.982
A0A2K1XNW7	B9GJF7_POPTR	3694.A0A2K1XNW7	3694.B9GJF7	0	0	0	0	0	0.89	0.688	0.523	0.982
A0A2K1XNW7	B9GII4_POPTR	3694.A0A2K1XNW7	3694.B9GII4	0	0	0	0	0	0.072	0.961	0.555	0.982
A0A2K1YHN7	A0A2K1X1Q9	3694.A0A2K1YHN7	3694.A0A2K1X1Q9	0	0	0	0	0	0.647	0.597	0.229	0.88
A0A2K1YHN7	A0A2K1XNW7	3694.A0A2K1YHN7	3694.A0A2K1XNW7	0	0	0	0	0	0.89	0.688	0.523	0.982
A0A2K1YHN7	A0A3N7FRF5	3694.A0A2K1YHN7	3694.A0A3N7FRF5	0	0	0.436	0	0	0	0	0	0.436
A0A2K1YHN7	A0A2K2ACK2	3694.A0A2K1YHN7	3694.A0A2K2ACK2	0	0	0	0	0	0.647	0.597	0.229	0.88
A0A2K1YHN7	A0A2K2AKW4	3694.A0A2K1YHN7	3694.A0A2K2AKW4	0	0	0	0	0	0.647	0.597	0.229	0.88
A0A2K1YHN7	A0A3N7FCN3	3694.A0A2K1YHN7	3694.A0A3N7FCN3	0	0	0	0	0	0.647	0.597	0.229	0.88
A0A2K1YHN7	B9GII4_POPTR	3694.A0A2K1YHN7	3694.B9GII4	0	0	0	0	0	0.802	0.617	0.497	0.958
A0A2K1YHN7	B9H410_POPTR	3694.A0A2K1YHN7	3694.B9H410	0	0	0	0	0.103	0.875	0.617	0.499	0.975
A0A2K1YHN7	B9N9Q9_POPTR	3694.A0A2K1YHN7	3694.B9N9Q9	0	0	0	0	0.103	0.875	0.617	0.499	0.975
A0A2K2ACK2	A0A2K1XNW7	3694.A0A2K2ACK2	3694.A0A2K1XNW7	0	0	0	0	0	0.877	0.616	0.515	0.975
A0A2K2ACK2	A0A2K1YHN7	3694.A0A2K2ACK2	3694.A0A2K1YHN7	0	0	0	0	0	0.647	0.597	0.229	0.88
A0A2K2ACK2	B9GII4_POPTR	3694.A0A2K2ACK2	3694.B9GII4	0	0	0	0	0.055	0.115	0.165	0.347	0.482
A0A2K2ACK2	B9H410_POPTR	3694.A0A2K2ACK2	3694.B9H410	0	0	0	0	0	0.459	0.606	0.214	0.817
A0A2K2ACK2	B9N9Q9_POPTR	3694.A0A2K2ACK2	3694.B9N9Q9	0	0	0	0	0	0.459	0.606	0.214	0.817
A0A2K2ACK2	B9GJF7_POPTR	3694.A0A2K2ACK2	3694.B9GJF7	0	0	0	0	0	0.647	0.597	0.229	0.88
A0A2K2ACK2	A0A3N7FRF5	3694.A0A2K2ACK2	3694.A0A3N7FRF5	0	0	0	0	0	0.647	0.597	0.229	0.88
A0A2K2AKW4	A0A2K1XNW7	3694.A0A2K2AKW4	3694.A0A2K1XNW7	0	0	0	0	0	0.877	0.616	0.515	0.975
A0A2K2AKW4	A0A2K1YHN7	3694.A0A2K2AKW4	3694.A0A2K1YHN7	0	0	0	0	0	0.647	0.597	0.229	0.88
A0A2K2AKW4	B9GII4_POPTR	3694.A0A2K2AKW4	3694.B9GII4	0	0	0	0	0.055	0.115	0.165	0.347	0.482
A0A2K2AKW4	B9H410_POPTR	3694.A0A2K2AKW4	3694.B9H410	0	0	0	0	0	0.459	0.606	0.214	0.817
A0A2K2AKW4	B9N9Q9_POPTR	3694.A0A2K2AKW4	3694.B9N9Q9	0	0	0	0	0	0.459	0.606	0.214	0.817
A0A2K2AKW4	B9GJF7_POPTR	3694.A0A2K2AKW4	3694.B9GJF7	0	0	0	0	0	0.647	0.597	0.229	0.88
A0A2K2AKW4	A0A3N7FRF5	3694.A0A2K2AKW4	3694.A0A3N7FRF5	0	0	0	0	0	0.647	0.597	0.229	0.88
A0A3N7FCN3	A0A2K1XNW7	3694.A0A3N7FCN3	3694.A0A2K1XNW7	0	0	0	0	0	0.877	0.616	0.515	0.975
A0A3N7FCN3	A0A2K1YHN7	3694.A0A3N7FCN3	3694.A0A2K1YHN7	0	0	0	0	0	0.647	0.597	0.229	0.88
A0A3N7FCN3	B9GII4_POPTR	3694.A0A3N7FCN3	3694.B9GII4	0	0	0	0	0.055	0.115	0.165	0.347	0.482
A0A3N7FCN3	B9N9Q9_POPTR	3694.A0A3N7FCN3	3694.B9N9Q9	0	0	0	0	0	0.459	0.606	0.214	0.817
A0A3N7FCN3	B9H410_POPTR	3694.A0A3N7FCN3	3694.B9H410	0	0	0	0	0	0.459	0.606	0.214	0.817
A0A3N7FCN3	A0A3N7FRF5	3694.A0A3N7FCN3	3694.A0A3N7FRF5	0	0	0	0	0	0.647	0.597	0.229	0.88
A0A3N7FCN3	B9GJF7_POPTR	3694.A0A3N7FCN3	3694.B9GJF7	0	0	0	0	0	0.647	0.597	0.229	0.88
A0A3N7FRF5	A0A2K1X1Q9	3694.A0A3N7FRF5	3694.A0A2K1X1Q9	0	0	0	0	0	0.647	0.597	0.229	0.88
A0A3N7FRF5	A0A2K1XNW7	3694.A0A3N7FRF5	3694.A0A2K1XNW7	0	0	0	0	0	0.89	0.688	0.523	0.982
A0A3N7FRF5	A0A2K1YHN7	3694.A0A3N7FRF5	3694.A0A2K1YHN7	0	0	0.436	0	0	0	0	0	0.436
A0A3N7FRF5	A0A2K2ACK2	3694.A0A3N7FRF5	3694.A0A2K2ACK2	0	0	0	0	0	0.647	0.597	0.229	0.88
A0A3N7FRF5	A0A2K2AKW4	3694.A0A3N7FRF5	3694.A0A2K2AKW4	0	0	0	0	0	0.647	0.597	0.229	0.88
A0A3N7FRF5	A0A3N7FCN3	3694.A0A3N7FRF5	3694.A0A3N7FCN3	0	0	0	0	0	0.647	0.597	0.229	0.88
A0A3N7FRF5	B9GII4_POPTR	3694.A0A3N7FRF5	3694.B9GII4	0	0	0	0	0	0.802	0.617	0.497	0.958
A0A3N7FRF5	B9H410_POPTR	3694.A0A3N7FRF5	3694.B9H410	0	0	0.268	0	0.103	0.875	0.617	0.499	0.981
A0A3N7FRF5	B9N9Q9_POPTR	3694.A0A3N7FRF5	3694.B9N9Q9	0	0	0.27	0	0.103	0.875	0.617	0.499	0.981
B9GII4_POPTR	A0A2K1X1Q9	3694.B9GII4	3694.A0A2K1X1Q9	0	0	0	0	0.055	0.115	0.165	0.347	0.482
B9GII4_POPTR	A0A2K1XNW7	3694.B9GII4	3694.A0A2K1XNW7	0	0	0	0	0	0.072	0.961	0.555	0.982
B9GII4_POPTR	A0A2K1YHN7	3694.B9GII4	3694.A0A2K1YHN7	0	0	0	0	0	0.802	0.617	0.497	0.958
B9GII4_POPTR	A0A2K2ACK2	3694.B9GII4	3694.A0A2K2ACK2	0	0	0	0	0.055	0.115	0.165	0.347	0.482
B9GII4_POPTR	A0A2K2AKW4	3694.B9GII4	3694.A0A2K2AKW4	0	0	0	0	0.055	0.115	0.165	0.347	0.482
B9GII4_POPTR	A0A3N7FCN3	3694.B9GII4	3694.A0A3N7FCN3	0	0	0	0	0.055	0.115	0.165	0.347	0.482
B9GII4_POPTR	A0A3N7FRF5	3694.B9GII4	3694.A0A3N7FRF5	0	0	0	0	0	0.802	0.617	0.497	0.958
B9GII4_POPTR	B9N9Q9_POPTR	3694.B9GII4	3694.B9N9Q9	0	0	0	0	0	0.746	0.605	0.506	0.946
B9GII4_POPTR	B9H410_POPTR	3694.B9GII4	3694.B9H410	0	0	0	0	0	0.746	0.605	0.506	0.946
B9GII4_POPTR	B9GJF7_POPTR	3694.B9GII4	3694.B9GJF7	0	0	0	0	0	0.802	0.617	0.497	0.958
B9GJF7_POPTR	A0A2K1X1Q9	3694.B9GJF7	3694.A0A2K1X1Q9	0	0	0	0	0	0.647	0.597	0.229	0.88
B9GJF7_POPTR	A0A2K1XNW7	3694.B9GJF7	3694.A0A2K1XNW7	0	0	0	0	0	0.89	0.688	0.523	0.982
B9GJF7_POPTR	A0A2K2ACK2	3694.B9GJF7	3694.A0A2K2ACK2	0	0	0	0	0	0.647	0.597	0.229	0.88
B9GJF7_POPTR	A0A2K2AKW4	3694.B9GJF7	3694.A0A2K2AKW4	0	0	0	0	0	0.647	0.597	0.229	0.88
B9GJF7_POPTR	A0A3N7FCN3	3694.B9GJF7	3694.A0A3N7FCN3	0	0	0	0	0	0.647	0.597	0.229	0.88
B9GJF7_POPTR	B9GII4_POPTR	3694.B9GJF7	3694.B9GII4	0	0	0	0	0	0.802	0.617	0.497	0.958
B9GJF7_POPTR	B9N9Q9_POPTR	3694.B9GJF7	3694.B9N9Q9	0	0	0.282	0	0.103	0.875	0.617	0.499	0.981
B9GJF7_POPTR	B9H410_POPTR	3694.B9GJF7	3694.B9H410	0	0	0.281	0	0.103	0.875	0.617	0.499	0.981
B9H410_POPTR	A0A2K1X1Q9	3694.B9H410	3694.A0A2K1X1Q9	0	0	0	0	0	0.459	0.606	0.214	0.817
B9H410_POPTR	A0A2K1XNW7	3694.B9H410	3694.A0A2K1XNW7	0	0	0	0	0	0.887	0.699	0.516	0.982
B9H410_POPTR	A0A2K1YHN7	3694.B9H410	3694.A0A2K1YHN7	0	0	0	0	0.103	0.875	0.617	0.499	0.975
B9H410_POPTR	A0A2K2ACK2	3694.B9H410	3694.A0A2K2ACK2	0	0	0	0	0	0.459	0.606	0.214	0.817
B9H410_POPTR	A0A2K2AKW4	3694.B9H410	3694.A0A2K2AKW4	0	0	0	0	0	0.459	0.606	0.214	0.817
B9H410_POPTR	A0A3N7FCN3	3694.B9H410	3694.A0A3N7FCN3	0	0	0	0	0	0.459	0.606	0.214	0.817
B9H410_POPTR	A0A3N7FRF5	3694.B9H410	3694.A0A3N7FRF5	0	0	0.268	0	0.103	0.875	0.617	0.499	0.981
B9H410_POPTR	B9GII4_POPTR	3694.B9H410	3694.B9GII4	0	0	0	0	0	0.746	0.605	0.506	0.946
B9H410_POPTR	B9GJF7_POPTR	3694.B9H410	3694.B9GJF7	0	0	0.281	0	0.103	0.875	0.617	0.499	0.981
B9H410_POPTR	B9N9Q9_POPTR	3694.B9H410	3694.B9N9Q9	0	0	0.048	0.986	0	0	0.9	0	0.9
B9N9Q9_POPTR	A0A2K1X1Q9	3694.B9N9Q9	3694.A0A2K1X1Q9	0	0	0	0	0	0.459	0.606	0.214	0.817
B9N9Q9_POPTR	A0A2K1XNW7	3694.B9N9Q9	3694.A0A2K1XNW7	0	0	0	0	0	0.887	0.699	0.516	0.982
B9N9Q9_POPTR	A0A2K1YHN7	3694.B9N9Q9	3694.A0A2K1YHN7	0	0	0	0	0.103	0.875	0.617	0.499	0.975
B9N9Q9_POPTR	A0A2K2ACK2	3694.B9N9Q9	3694.A0A2K2ACK2	0	0	0	0	0	0.459	0.606	0.214	0.817
B9N9Q9_POPTR	A0A2K2AKW4	3694.B9N9Q9	3694.A0A2K2AKW4	0	0	0	0	0	0.459	0.606	0.214	0.817
B9N9Q9_POPTR	A0A3N7FCN3	3694.B9N9Q9	3694.A0A3N7FCN3	0	0	0	0	0	0.459	0.606	0.214	0.817
B9N9Q9_POPTR	A0A3N7FRF5	3694.B9N9Q9	3694.A0A3N7FRF5	0	0	0.27	0	0.103	0.875	0.617	0.499	0.981
B9N9Q9_POPTR	B9GII4_POPTR	3694.B9N9Q9	3694.B9GII4	0	0	0	0	0	0.746	0.605	0.506	0.946
B9N9Q9_POPTR	B9GJF7_POPTR	3694.B9N9Q9	3694.B9GJF7	0	0	0.282	0	0.103	0.875	0.617	0.499	0.981
B9N9Q9_POPTR	B9H410_POPTR	3694.B9N9Q9	3694.B9H410	0	0	0.048	0.986	0	0	0.9	0	0.9
Poyun24241
#node1	node2	node1_string_id	node2_string_id	neighborhood_on_chromosome	gene_fusion	phylogenetic_cooccurrence	homology	coexpression	experimentally_determined_interaction	database_annotated	automated_textmining	combined_score
A0A2K1WYT2	A0A3N7HE13	3694.A0A2K1WYT2	3694.A0A3N7HE13	0	0	0	0	0.084	0	0	0.388	0.415
A0A3N7G0I2	A0A3N7HE13	3694.A0A3N7G0I2	3694.A0A3N7HE13	0	0	0	0	0	0	0	0.409	0.408
A0A3N7HE13	A0A2K1WYT2	3694.A0A3N7HE13	3694.A0A2K1WYT2	0	0	0	0	0.084	0	0	0.388	0.415
A0A3N7HE13	A0A3N7G0I2	3694.A0A3N7HE13	3694.A0A3N7G0I2	0	0	0	0	0	0	0	0.409	0.408
A0A3N7HE13	A9PFR4_POPTR	3694.A0A3N7HE13	3694.A9PFR4	0	0	0	0	0	0	0	0.409	0.408
A9PFR4_POPTR	A0A3N7HE13	3694.A9PFR4	3694.A0A3N7HE13	0	0	0	0	0	0	0	0.409	0.408

## Sheet: Sheet2
Table S9. Interaction proteins predicted to P.yunnanensis WD40s
annotation
Poyun10283	PyWD40-59
#node	identifier	gene_id	symbol	domain_summary_url	annotation	other_names_and_aliases
A0A2K1XJA4	3694.A0A2K1XJA4	Poyun31190	PyWD40-209	WD_REPEATS_REGION domain-containing protein.	https://smart.embl.de/smart/DDvec.cgi?smart=403:WD40(55|91)+WD40(105|139)+WD40(176|215)+WD40(218|257)+WD40(264|303)+WD40(309|346)+WD40(351|397)+	7453749,A0A2K1XJA4,A0A2K1XJA4_POPTR,POPTR_015G070900,Protein JINGUBANG,WD_REPEATS_REGION domain-containing protein,XP_002321562,pop:7453749
A0A2K1XQ33	3694.A0A2K1XQ33	Poyun27183	PyWD40-182	WD_REPEATS_REGION domain-containing protein.	https://smart.embl.de/smart/DDvec.cgi?smart=484:WD40(108|145)+WD40(146|183)+WD40(218|256)+WD40(259|297)+WD40(306|345)+WD40(349|386)+WD40(391|439)+	18104976,A0A2K1XQ33,A0A2K1XQ33_POPTR,POPTR_014G038400,Protein JINGUBANG,WD_REPEATS_REGION domain-containing protein,XP_024441500,pop:18104976
A0A2K1XS36	3694.A0A2K1XS36	Poyun26856	CCCH	Uncharacterized protein.	https://smart.embl.de/smart/DDvec.cgi?smart=537:ZnF_C3H1(23|47)+ZnF_C3H1(210|236)+WD40(241|280)+WD40(365|402)+WD40(405|442)+WD40(448|489)+WD40(492|529)+	7464908,A0A2K1XS36,A0A2K1XS36_POPTR,POPTR_014G077800,Uncharacterized protein,XP_002320099,Zinc finger CCCH domain-containing protein 48,pop:7464908
A0A2K1YP60	3694.A0A2K1YP60	Poyun15770	PyWD40-103	WD_REPEATS_REGION domain-containing protein.	https://smart.embl.de/smart/DDvec.cgi?smart=433:WD40(84|122)+WD40(125|165)+WD40(200|238)+WD40(241|279)+WD40(286|325)+WD40(332|369)+WD40(375|418)+	7460733,A0A2K1YP60,A0A2K1YP60_POPTR,POPTR_010G050900,Protein JINGUBANG,WD_REPEATS_REGION domain-containing protein,XP_024465352,pop:7460733
A0A2K1ZK56	3694.A0A2K1ZK56	Poyun23512	——	Uncharacterized protein.	https://smart.embl.de/smart/DDvec.cgi?smart=3441:DEXDc(1032|1226)+HELICc(1385|1469)+SnAC(1562|1660)+AT_hook(1780|1792)+	18101704,A0A2K1ZK56,A0A2K1ZK56_POPTR,POPTR_008G195900,Uncharacterized protein,XP_024463614,pop:18101704
A0A2K1ZNQ3	3694.A0A2K1ZNQ3	Poyun30065	PyWD40-199	WD_REPEATS_REGION domain-containing protein.	https://smart.embl.de/smart/DDvec.cgi?smart=462:WD40(93|130)+WD40(131|168)+WD40(203|242)+WD40(245|283)+WD40(292|331)+WD40(335|372)+WD40(377|424)+	7477990,A0A2K1ZNQ3,A0A2K1ZNQ3_POPTR,POPTR_007G035100,Protein JINGUBANG,WD_REPEATS_REGION domain-containing protein,XP_024460625,pop:7477990
A0A2K2BI51	3694.A0A2K2BI51	Poyun11451	PyWD40-71	WD_REPEATS_REGION domain-containing protein.	https://smart.embl.de/smart/DDvec.cgi?smart=469:WD40(72|109)+WD40(110|147)+WD40(182|220)+WD40(223|261)+WD40(270|309)+WD40(313|350)+WD40(355|403)+	7462910,A0A2K2BI51,A0A2K2BI51_POPTR,POPTR_002G130400,Protein JINGUBANG,WD_REPEATS_REGION domain-containing protein,XP_002302452,pop:7462910
A0A2K2BIY6	3694.A0A2K2BIY6	Poyun11277	——	Uncharacterized protein.	https://smart.embl.de/smart/DDvec.cgi?smart=438:TRANS(4|23)+WD40(79|118)+WD40(198|234)+WD40(237|276)+WD40(287|326)+WD40(384|432)+	7494003,A0A2K2BIY6,A0A2K2BIY6_POPTR,POPTR_002G148100,Transducin beta-like protein 2,Uncharacterized protein,XP_024450859,pop:7494003
A0A2K2BNS0	3694.A0A2K2BNS0	Poyun10283	——	Uncharacterized protein.	https://smart.embl.de/smart/DDvec.cgi?smart=778:LisH(9|41)+WD40(490|529)+WD40(532|571)+WD40(575|615)+WD40(618|654)+WD40(657|695)+WD40(698|737)+WD40(739|778)+	7471138,A0A2K2BNS0,A0A2K2BNS0_POPTR,POPTR_002G241800,Uncharacterized protein,XP_002301780,pop:7471138
B9I4E6_POPTR	3694.B9I4E6	Poyun37635	——	Uncharacterized protein.	https://smart.embl.de/smart/DDvec.cgi?smart=452:ZnF_C3H1(41|64)+ZnF_C3H1(127|151)+WD40(156|195)+WD40(235|272)+WD40(279|316)+WD40(319|356)+WD40(360|403)+WD40(406|443)+	7482113,B9I4E6,B9I4E6_POPTR,POPTR_012G134800,Uncharacterized protein,XM_002318807.2,XP_002318843,XP_002318843.1,Zinc finger CCCH domain-containing protein 48,pop:7482113
B9IBZ6_POPTR	3694.B9IBZ6	Poyun26947	——	Uncharacterized protein.	https://smart.embl.de/smart/DDvec.cgi?smart=435:TRANS(4|23)+WD40(75|114)+WD40(194|230)+WD40(233|272)+WD40(283|322)+WD40(380|428)+	7488900,B9IBZ6,B9IBZ6_POPTR,POPTR_014G069400,Transducin beta-like protein 2,Transducin beta-like protein 2 isoform X1,Uncharacterized protein,XM_002320025.2,XP_002320061,XP_002320061.2,pop:7488900
Poyun32038	PyWD40-217
#node	identifier	gene_id	Symbol	domain_summary_url	annotation	other_names_and_aliases
A0A2K2B2A8	3694.A0A2K2B2A8	Poyun18365	PyWD40-121	WD_REPEATS_REGION domain-containing protein.	https://smart.embl.de/smart/DDvec.cgi?smart=889:WD40(42|80)+WD40(83|120)+WD40(130|169)+WD40(325|365)+WD40(368|407)+WD40(410|449)+WD40(452|493)+WD40(496|535)+WD40(539|577)+WD40(600|639)+Pfam_Utp12(780|885)+	7475720,A0A2K2B2A8,A0A2K2B2A8_POPTR,POPTR_003G060500,Periodic tryptophan protein 2,WD_REPEATS_REGION domain-containing protein,XP_002304160,pop:7475720
A0A2K2BLV5	3694.A0A2K2BLV5	Poyun10711	——	Uncharacterized protein.	https://smart.embl.de/smart/DDvec.cgi?smart=899:Pfam_Utp14(130|865)+	7478845,A0A2K2BLV5,A0A2K2BLV5_POPTR,POPTR_002G203700,U3 small nucleolar RNA-associated protein 14,Uncharacterized protein,Uncharacterized protein C57A7.06,XP_002302717,pop:7478845
A0A3N7FZI2	3694.A0A3N7FZI2	Poyun03309	——	DRIM domain-containing protein.	https://smart.embl.de/smart/DDvec.cgi?smart=2847:Pfam_DRIM(895|1549)+	18095239,A0A3N7FZI2,A0A3N7FZI2_POPTR,DRIM domain-containing protein,POPTR_001G318800,U3 small nucleolar RNA-associated protein 20,XP_024444840,pop:18095239
A9P9K1_POPTR	3694.A9P9K1	Poyun28545	——	Ribonucloprotein; Common component of the spliceosome and rRNA processing machinery; Belongs to the eukaryotic ribosomal protein eL8 family.	https://smart.embl.de/smart/DDvec.cgi?smart=128:Pfam_Ribosomal_L7Ae(21|114)+	7467445,A9P9K1,A9P9K1_POPTR,NHP2-like protein 1,POPTR_019G087100,Ribonucloprotein,U4/U6 small nuclear ribonucleoprotein SNU13,XM_002325976.2,XP_002326012,XP_002326012.1,pop:7467445
A9PBI3_POPTR	3694.A9PBI3	Poyun25187	——	Ribonucloprotein; Common component of the spliceosome and rRNA processing machinery; Belongs to the eukaryotic ribosomal protein eL8 family.	https://smart.embl.de/smart/DDvec.cgi?smart=128:Pfam_Ribosomal_L7Ae(21|114)+	18104497,A9PBI3,A9PBI3_POPTR,NHP2-like protein 1,POPTR_013G116800,Ribonucloprotein,U4/U6 small nuclear ribonucleoprotein SNU13,XM_006376272.1,XP_006376334,XP_006376334.1,pop:18104497
A9PE16_POPTR	3694.A9PE16	Poyun32897	——	S4 RNA-binding domain-containing protein.	https://smart.embl.de/smart/DDvec.cgi?smart=182:Ribosomal_S4(3|106)+S4(107|174)+	18107360,A9PE16,A9PE16_POPTR,POPTR_017G101200,S4 RNA-binding domain-containing protein,XM_006373352.1,XP_006373414,XP_006373414.1,pop:18107360
B9I9Q7_POPTR	3694.B9I9Q7	Poyun26364	——	Uncharacterized protein.	https://smart.embl.de/smart/DDvec.cgi?smart=901:Pfam_Utp14(134|870)+	7491296,B9I9Q7,B9I9Q7_POPTR,POPTR_014G128300,U3 small nucleolar RNA-associated protein 14,Uncharacterized protein,Uncharacterized protein C57A7.06,XM_002320302.2,XP_002320338,XP_002320338.2,pop:7491296
B9ID21_POPTR	3694.B9ID21	Poyun30533	——	Uncharacterized protein.	https://smart.embl.de/smart/DDvec.cgi?smart=454:ZnF_C3H1(39|62)+ZnF_C3H1(127|153)+WD40(158|197)+WD40(237|274)+WD40(281|318)+WD40(321|358)+WD40(362|405)+WD40(408|445)+	7474016,B9ID21,B9ID21_POPTR,POPTR_015G137200,Uncharacterized protein,XM_002321845.2,XP_002321881,XP_002321881.2,Zinc finger CCCH domain-containing protein 48,pop:7474016
B9MTI3_POPTR	3694.B9MTI3	Poyun06433	PyWD40-42	WD_REPEATS_REGION domain-containing protein.	https://smart.embl.de/smart/DDvec.cgi?smart=959:WD40(48|96)+WD40(99|138)+WD40(141|180)+WD40(183|222)+WD40(400|438)+WD40(441|478)+WD40(481|520)+WD40(535|573)+WD40(576|615)+WD40(618|657)+WD40(660|699)+Pfam_Utp12(800|903)+	18100122,B9MTI3,B9MTI3_POPTR,POPTR_006G121100,U3 small nucleolar RNA-associated protein 12,WD repeat-containing protein 3,WD_REPEATS_REGION domain-containing protein,XM_006381310.1,XP_006381372,XP_006381372.1,pop:18100122
U5FHE1_POPTR	3694.U5FHE1	Poyun32038	PyWD40-217	WD_REPEATS_REGION domain-containing protein.	https://smart.embl.de/smart/DDvec.cgi?smart=452:WD40(55|95)+WD40(98|137)+WD40(153|189)+WD40(192|232)+WD40(278|317)+WD40(319|360)+Pfam_Sof1(361|447)+	18106796,DDB1- and CUL4-associated factor 13,POPTR_017G014700,U5FHE1,U5FHE1_POPTR,WD_REPEATS_REGION domain-containing protein,XM_006372684.1,XP_006372746,XP_006372746.1,pop:18106796
U5G436_POPTR	3694.U5G436	Poyun29250	PyWD40-196	WD_REPEATS_REGION domain-containing protein.	https://smart.embl.de/smart/DDvec.cgi?smart=502:WD40(150|189)+WD40(211|250)+WD40(253|292)+WD40(295|333)+WD40(335|373)+WD40(398|439)+	7486093,POPTR_007G107900,Ribosomal RNA-processing protein 9,U3 snoRNP-associated protein-like EMB2271,U5G436,U5G436_POPTR,WD_REPEATS_REGION domain-containing protein,XM_006380311.1,XP_006380373,XP_006380373.1,pop:7486093
Poyun31509	PyWD40-213
#node	identifier	gene_id	Symbol	domain_summary_url	annotation	other_names_and_aliases
A0A2K1YY55	3694.A0A2K1YY55	Poyun17402	——	Uncharacterized protein.	http://smart.embl.de/smart/DDvec.cgi?smart=631:	7489625,A0A2K1YY55,A0A2K1YY55_POPTR,POPTR_010G217000,Uncharacterized protein,Uncharacterized protein LOC7489625,XP_024466527,pop:7489625
A9P8L6_POPTR	3694.A9P8L6	Poyun28193	——	40S ribosomal protein S26; Belongs to the eukaryotic ribosomal protein eS26 family.	https://smart.embl.de/smart/DDvec.cgi?smart=132:Pfam_Ribosomal_S26e(1|108)+	40S ribosomal protein S26,40S ribosomal protein S26-3,7455228,A9P8L6,A9P8L6_POPTR,POPTR_019G057000,Small subunit ribosomal protein S26e,XM_002325885.2,XP_002325921,XP_002325921.1,pop:7455228
A9P926_POPTR	3694.A9P926	Poyun31509	PyWD40-213	WD_REPEATS_REGION domain-containing protein.	https://smart.embl.de/smart/DDvec.cgi?smart=328:WD40(5|45)+WD40(53|92)+WD40(95|134)+WD40(136|180)+WD40(183|222)+WD40(225|262)+WD40(283|324)+	7462475,A9P926,A9P926_POPTR,POPTR_015G041600,WD_REPEATS_REGION domain-containing protein,XM_002321469.2,XP_002321505,XP_002321505.1,pop:7462475
A9P9H8_POPTR	3694.A9P9H8	Poyun29980	——	40S ribosomal protein S30; Belongs to the eukaryotic ribosomal protein eS30 family.	https://smart.embl.de/smart/DDvec.cgi?smart=62:Pfam_Ribosomal_S30(3|60)+	40S ribosomal protein S30,7457780,7484419,A9P9H8,A9P9H8_POPTR,POPTR_012G086600,POPTR_014G147200,POPTR_015G084700,Small subunit ribosomal protein S30e,XM_002318041.2,XM_002322166.2,XP_002318077,XP_002318077.1,XP_002322202.1,pop:7484419
A9PBE6_POPTR	3694.A9PBE6	Poyun05823	——	Uncharacterized protein; Belongs to the universal ribosomal protein uL5 family.	https://smart.embl.de/smart/DDvec.cgi?smart=180:Pfam_Ribosomal_L5(9|62)+Pfam_Ribosomal_L5_C(66|164)+	60S ribosomal protein L11,7455899,7463823,7485258,7485259,A0A2K1YGN5,A9PBE6,A9PBE6_POPTR,Large subunit ribosomal protein L11e,POPTR_006G181500,POPTR_006G181600,POPTR_011G068900,POPTR_011G069200,Uncharacterized protein,XM_002309325.2,XM_002309326.2,XM_002317364.2,XM_002317365.2,XP_002309361,XP_002309361.1,XP_002309362.1,XP_002317400.1,XP_002317401.1,pop:7485258
A9PBK6_POPTR	3694.A9PBK6	Poyun35552	——	Uncharacterized protein; Belongs to the universal ribosomal protein uS12 family.	https://smart.embl.de/smart/DDvec.cgi?smart=142:Pfam_Ribosom_S12_S23(28|141)+	18100230,40S ribosomal protein S23,7457888,7465301,7489626,A9PBK6,A9PBK6_POPTR,POPTR_006G131500,POPTR_008G044400,POPTR_010G217100,POPTR_016G085800,Small subunit ribosomal protein S23e,Uncharacterized protein,XM_002311079.1,XM_002316305.1,XM_002323416.2,XM_006381430.1,XP_002311115,XP_002311115.1,XP_002316341.1,XP_002323452.1,XP_006381492.1,pop:7457888
A9PC42_POPTR	3694.A9PC42	Poyun16505	——	Uncharacterized protein.	https://smart.embl.de/smart/DDvec.cgi?smart=51:Pfam_Ribosomal_L39(9|50)+	60S ribosomal protein L39 isoform X6,7479545,7493414,A9PC42,A9PC42_POPTR,Large subunit ribosomal protein L39e,POPTR_006G188500,POPTR_006G260500,POPTR_006G260837,POPTR_018G022100,POPTR_018G112301,Uncharacterized protein,XM_002309286.2,XM_002324527.2,XP_002309322,XP_002309322.1,XP_002324563.1,pop:7479545
A9PC55_POPTR	3694.A9PC55	Poyun24140	——	40S ribosomal protein S21; Belongs to the eukaryotic ribosomal protein eS21 family.	https://smart.embl.de/smart/DDvec.cgi?smart=82:Pfam_Ribosomal_S21e(1|78)+	18098676,40S ribosomal protein S21,40S ribosomal protein S21-2,7481738,A9PC55,A9PC55_POPTR,POPTR_005G026000,POPTR_013G017600,Small subunit ribosomal protein S21e,XM_002318955.2,XM_006375686.1,XM_006382426.1,XP_002318991,XP_002318991.1,XP_006375748.1,XP_006382488.1,pop:7481738
A9PDZ4_POPTR	3694.A9PDZ4	Poyun24950	——	40S ribosomal protein S26; Belongs to the eukaryotic ribosomal protein eS26 family.	https://smart.embl.de/smart/DDvec.cgi?smart=131:Pfam_Ribosomal_S26e(1|108)+	40S ribosomal protein S26,40S ribosomal protein S26-3,7477757,A9PDZ4,A9PDZ4_POPTR,POPTR_013G093700,Small subunit ribosomal protein S26e,XM_002319291.2,XP_002319327,XP_002319327.1,pop:7477757
A9PF35_POPTR	3694.A9PF35	Poyun17151	——	60S acidic ribosomal protein P0; Ribosomal protein P0 is the functional equivalent of E.coli protein L10.	https://smart.embl.de/smart/DDvec.cgi?smart=320:Pfam_Ribosomal_L10(6|110)+Pfam_Ribosomal_60s(234|319)+	60S acidic ribosomal protein P0,7474450,A9PF35,A9PF35_POPTR,Large subunit ribosomal protein LP0,POPTR_010G191200,XM_002315129.2,XP_002315165,XP_002315165.1,pop:7474450
B9HHM2_POPTR	3694.B9HHM2	Poyun22199	——	60S acidic ribosomal protein P0; Ribosomal protein P0 is the functional equivalent of E.coli protein L10.	https://smart.embl.de/smart/DDvec.cgi?smart=322:Pfam_Ribosomal_L10(6|110)+Pfam_Ribosomal_60s(234|321)+	60S acidic ribosomal protein P0,7488011,B9HHM2,B9HHM2_POPTR,Large subunit ribosomal protein LP0,POPTR_008G066200,POPTR_008G066300,XM_002312113.2,XP_002312149,XP_002312149.1,pop:7488011
Poyun04963	PyWD40-32
#node	identifier	gene_id	Symbol	domain_summary_url	annotation	other_names_and_aliases
A0A2K1X3C3	3694.A0A2K1X3C3	Poyun32323	——	Uncharacterized protein.	https://smart.embl.de/smart/DDvec.cgi?smart=1902:Pfam_TBP-binding(13|70)+UBQ(661|733)+ZnF_C2HC(1399|1417)+BROMO(1783|1893)+	2.3.1.48,2.7.11.1,7472543,A0A2K1X3C3,A0A2K1X3C3_POPTR,EC 2.3.1.48,EC 2.7.11.1,POPTR_017G047600,Transcription initiation factor TFIID subunit 1,Uncharacterized protein,XP_002323740,pop:7472543
A0A2K1XI86	3694.A0A2K1XI86	Poyun31410	Peptidase_M1	Peptidase_M1 domain-containing protein.	https://smart.embl.de/smart/DDvec.cgi?smart=1392:Pfam_Peptidase_M1(265|504)+	18105528,A0A2K1XI86,A0A2K1XI86_POPTR,POPTR_015G050800,Peptidase_M1 domain-containing protein,Transcription initiation factor TFIID subunit 2,XP_024442756,pop:18105528
A0A2K1XP09	3694.A0A2K1XP09	Poyun27365	——	Uncharacterized protein.	https://smart.embl.de/smart/DDvec.cgi?smart=920:Pfam_RST(177|243)+Pfam_TAF4(611|909)+	7497338,A0A2K1XP09,A0A2K1XP09_POPTR,POPTR_014G018000,Transcription initiation factor TFIID subunit 4,Transcription initiation factor TFIID subunit 4b,Uncharacterized protein,XP_024440625,pop:7497338
A0A2K1ZSV3	3694.A0A2K1ZSV3	Poyun29199	——	Uncharacterized protein.	https://smart.embl.de/smart/DDvec.cgi?smart=1895:Pfam_TBP-binding(14|70)+UBQ(653|725)+ZnF_C2HC(1390|1408)+BROMO(1776|1886)+	2.3.1.48,2.7.11.1,7486075,A0A2K1ZSV3,A0A2K1ZSV3_POPTR,EC 2.3.1.48,EC 2.7.11.1,POPTR_007G113300,Transcription initiation factor TFIID subunit 1,Uncharacterized protein,XP_024461057,pop:7486075
A0A2K2BHL2	3694.A0A2K2BHL2	Poyun11571	TFIID	Uncharacterized protein.	https://smart.embl.de/smart/DDvec.cgi?smart=943:Pfam_RST(197|263)+Pfam_TAF4(635|932)+	7462851,A0A2K2BHL2,A0A2K2BHL2_POPTR,POPTR_002G119900,Transcription initiation factor TFIID subunit 4,Transcription initiation factor TFIID subunit 4b,Uncharacterized protein,XP_002302415,pop:7462851
B9GKT8_POPTR	3694.B9GKT8	Poyun01702	TFIID	Uncharacterized protein.	https://smart.embl.de/smart/DDvec.cgi?smart=175:Pfam_CENP-S(12|75)+	7478099,B9GKT8,B9GKT8_POPTR,POPTR_001G168300,Transcription initiation factor TFIID subunit 9,Transcription initiation factor TFIID subunit 9B,Uncharacterized protein,XM_002299551.2,XP_002299587,XP_002299587.2,pop:7478099
B9GLF9_POPTR	3694.B9GLF9	Poyun00059	TAFII55_N	TAFII55_N domain-containing protein.	https://smart.embl.de/smart/DDvec.cgi?smart=200:TAFII55_N(1|150)+	7457707,B9GLF9,B9GLF9_POPTR,POPTR_001G006300,TAFII55_N domain-containing protein,Transcription initiation factor TFIID subunit 7,XM_002299078.2,XP_002299114,XP_002299114.2,pop:7457707
B9GMZ1_POPTR	3694.B9GMZ1	Poyun00691	TAFII28	TAFII28 domain-containing protein.	https://smart.embl.de/smart/DDvec.cgi?smart=222:Pfam_TAFII28(119|205)+	7491456,B9GMZ1,B9GMZ1_POPTR,POPTR_001G073500,TAFII28 domain-containing protein,Transcription initiation factor TFIID subunit 11,XM_002299340.2,XP_002299376,XP_002299376.1,pop:7491456
B9HAW4_POPTR	3694.B9HAW4	Poyun04963	PyWD40-32	Uncharacterized protein.	https://smart.embl.de/smart/DDvec.cgi?smart=675:LisH(2|34)+Pfam_TFIID_NTD2(63|192)+WD40(343|382)+WD40(412|452)+WD40(455|494)+WD40(497|536)+WD40(539|578)+WD40(581|620)+	7489149,B9HAW4,B9HAW4_POPTR,POPTR_006G263400,Transcription initiation factor TFIID subunit 5,Uncharacterized protein,XM_002309636.2,XP_002309672,XP_002309672.1,pop:7489149
B9HBK0_POPTR	3694.B9HBK0	Poyun06793	TFIID	TFIID_20kDa domain-containing protein.	https://smart.embl.de/smart/DDvec.cgi?smart=497:Pfam_TFIID_20kDa(358|425)+	7454916,B9HBK0,B9HBK0_POPTR,POPTR_006G083500,TFIID_20kDa domain-containing protein,Transcription initiation factor TFIID subunit 12,XM_002308114.2,XP_002308150.1,XP_024460218,pop:7454916
B9ILB5_POPTR	3694.B9ILB5	Poyun33553	TFIID	Transcription initiation factor TFIID subunit 10; TAFs are components of the transcription factor IID (TFIID) complex that is essential for mediating regulation of RNA polymerase transcription; Belongs to the TAF10 family.	https://smart.embl.de/smart/DDvec.cgi?smart=144:Pfam_TFIID_30kDa(38|87)+	7465449,B9ILB5,B9ILB5_POPTR,POPTR_018G013300,Transcription initiation factor TFIID subunit 10,XM_002324324.2,XP_002324360,XP_002324360.1,pop:7465449
Poyun17551	PyWD40-113
#node	identifier	gene_id	Symbol	domain_summary_url	annotation	other_names_and_aliases
A0A2K1XBJ6	3694.A0A2K1XBJ6	Poyun35772	RRP5	Uncharacterized protein.	https://smart.embl.de/smart/DDvec.cgi?smart=1939:S1(139|223)+S1(237|305)+S1(326|398)+S1(412|488)+S1(503|572)+S1(590|661)+S1(674|748)+S1(766|837)+S1(879|945)+S1(975|1048)+S1(1069|1146)+S1(1168|1241)+S1(1274|1350)+S1(1382|1453)+S1(1472|1543)+HAT(1670|1702)+HAT(1704|1741)+HAT(1745|1776)+HAT(1778|1810)+HAT(1847|1879)+HAT(1881|1916)+	7488047,A0A2K1XBJ6,A0A2K1XBJ6_POPTR,POPTR_016G062600,RRNA biogenesis protein RRP5,Uncharacterized protein,XP_024443288,pop:7488047
A0A2K1Y4V6	3694.A0A2K1Y4V6	Poyun25260	Sas10	Sas10 domain-containing protein.	https://smart.embl.de/smart/DDvec.cgi?smart=681:Pfam_Sas10_Utp3(242|322)+Pfam_Sas10(608|681)+	18104578,A0A2K1Y4V6,A0A2K1Y4V6_POPTR,POPTR_013G125800,Sas10 domain-containing protein,Something about silencing protein 10 isoform X1,U3 small nucleolar RNA-associated protein 3,XP_006376428,pop:18104578
A0A2K1Z939	3694.A0A2K1Z939	Poyun39436	CBF	CBF domain-containing protein.	https://smart.embl.de/smart/DDvec.cgi?smart=624:Pfam_CBF(351|526)+	7463361,A0A2K1Z939,A0A2K1Z939_POPTR,CBF domain-containing protein,POPTR_009G168100,U3 small nucleolar RNA-associated protein 19,Uncharacterized protein C1604.06c,XP_024464301,pop:7463361
A0A2K1ZQ95	3694.A0A2K1ZQ95	Poyun29670	——	KRR1 small subunit processome component; Required for 40S ribosome biogenesis. Involved in nucleolar processing of pre-18S ribosomal RNA and ribosome assembly.	https://smart.embl.de/smart/DDvec.cgi?smart=383:KH(139|209)+	7462572,A0A2K1ZQ95,A0A2K1ZQ95_POPTR,KRR-R motif-containing protein 1,KRR1 small subunit processome component,POPTR_007G065500,Ribosomal RNA assembly protein,XP_024461663,pop:7462572
A0A2K2B7F6	3694.A0A2K2B7F6	Poyun19277	——	BP28CT domain-containing protein.	https://smart.embl.de/smart/DDvec.cgi?smart=2130:Pfam_U3snoRNP10(231|356)+BP28CT(1814|1988)+	18097079,A0A2K2B7F6,A0A2K2B7F6_POPTR,BP28CT domain-containing protein,POPTR_003G151500,U3 small nucleolar RNA-associated protein 10,Uncharacterized protein At3g06530,XP_024452177,pop:18097079
A0A2K2BLV5	3694.A0A2K2BLV5	Poyun10711	——	Uncharacterized protein.	https://smart.embl.de/smart/DDvec.cgi?smart=899:Pfam_Utp14(130|865)+	7478845,A0A2K2BLV5,A0A2K2BLV5_POPTR,POPTR_002G203700,U3 small nucleolar RNA-associated protein 14,Uncharacterized protein,Uncharacterized protein C57A7.06,XP_002302717,pop:7478845
A0A3N7FP84	3694.A0A3N7FP84	Poyun16660	——	Uncharacterized protein.	https://smart.embl.de/smart/DDvec.cgi?smart=962:Pfam_Nop14(40|946)+	7482254,A0A3N7FP84,A0A3N7FP84_POPTR,Nucleolar protein 14,Nucleolar protein 14 isoform X2,POPTR_010G140100,Uncharacterized protein,XP_002316014,pop:7482254
A9PBD4_POPTR	3694.A9PBD4	Poyun13880	——	Uncharacterized protein.	https://smart.embl.de/smart/DDvec.cgi?smart=318:Pfam_Sas10_Utp3(24|104)+	7486543,A9PBD4,A9PBD4_POPTR,Neuroguidin,POPTR_005G152200,Uncharacterized protein,XM_002307294.1,XP_002307330,XP_002307330.1,pop:7486543
B9HUX3_POPTR	3694.B9HUX3	Poyun17551	——	WD_REPEATS_REGION domain-containing protein.	https://smart.embl.de/smart/DDvec.cgi?smart=537:WD40(105|144)+WD40(147|184)+WD40(269|308)+WD40(311|345)+BING4CT(355|435)+	7463481,B9HUX3,B9HUX3_POPTR,POPTR_010G232500,U3 small nucleolar RNA-associated protein 7,WD_REPEATS_REGION domain-containing protein,XM_002315310.2,XP_002315346,XP_002315346.1,pop:7463481
B9I9Q7_POPTR	3694.B9I9Q7	Poyun26364	——	Uncharacterized protein.	https://smart.embl.de/smart/DDvec.cgi?smart=901:Pfam_Utp14(134|870)+	7491296,B9I9Q7,B9I9Q7_POPTR,POPTR_014G128300,U3 small nucleolar RNA-associated protein 14,Uncharacterized protein,Uncharacterized protein C57A7.06,XM_002320302.2,XP_002320338,XP_002320338.2,pop:7491296
U5G8G9_POPTR	3694.U5G8G9	Poyun30174	——	Uncharacterized protein.	https://smart.embl.de/smart/DDvec.cgi?smart=1051:Pfam_Nrap(98|232)+Pfam_Nrap_D2(236|378)+Pfam_Nrap_D3(381|538)+Pfam_Nrap_D4(542|738)+Pfam_Nrap_D5(740|903)+Pfam_Nrap_D6(906|1041)+	18101218,Nucleolar protein 6,POPTR_007G024600,U3 small nucleolar RNA-associated protein 22,U5G8G9,U5G8G9_POPTR,Uncharacterized protein,XM_006380702.1,XP_006380764,XP_006380764.1,pop:18101218
Poyun26226	PyWD40-170
#node	identifier	gene_id	Symbol	domain_summary_url	annotation	other_names_and_aliases
A0A2K1XQF0	3694.A0A2K1XQF0	Poyun27122	Actin-related	Actin-related protein 2/3 complex subunit 5; Functions as component of the Arp2/3 complex which is involved in regulation of actin polymerization and together with an activating nucleation-promoting factor (NPF) mediates the formation of branched actin networks. Arp2/3 complex plays a critical role in the control of cell morphogenesis via the modulation of cell polarity development.	https://smart.embl.de/smart/DDvec.cgi?smart=137:Pfam_P16-Arc(5|136)+	18105042,A0A2K1XQF0,A0A2K1XQF0_POPTR,Actin related protein 2/3 complex, subunit 5,Actin-related protein 2/3 complex subunit 5,Actin-related protein 2/3 complex subunit 5A,POPTR_014G045200,XP_006375110,pop:18105042
A0A2K1ZIQ8	3694.A0A2K1ZIQ8	Poyun23261	——	Uncharacterized protein.	https://smart.embl.de/smart/DDvec.cgi?smart=414:Pfam_P34-Arc(99|340)+	7473474,A0A2K1ZIQ8,A0A2K1ZIQ8_POPTR,Actin related protein 2/3 complex, subunit 2,POPTR_008G170800,Uncharacterized protein,XP_024463285,pop:7473474
A0A2K2BTV0	3694.A0A2K2BTV0	Poyun00688	Actin-related	Arp2/3 complex 34 kDa subunit; Functions as actin-binding component of the Arp2/3 complex which is involved in regulation of actin polymerization and together with an activating nucleation-promoting factor (NPF) mediates the formation of branched actin networks.	https://smart.embl.de/smart/DDvec.cgi?smart=324:Pfam_P34-Arc(71|298)+	7491454,A0A2K2BTV0,A0A2K2BTV0_POPTR,Actin related protein 2/3 complex, subunit 2,Arp2/3 complex 34 kDa subunit,POPTR_001G073300,XP_002297905,pop:7491454
A0A3N7F1E2	3694.A0A3N7F1E2	Poyun07004	Actin-related	Actin-related protein 2/3 complex subunit 3; Functions as component of the Arp2/3 complex which is involved in regulation of actin polymerization and together with an activating nucleation-promoting factor (NPF) mediates the formation of branched actin networks.	https://smart.embl.de/smart/DDvec.cgi?smart=174:Pfam_P21-Arc(1|172)+	18099910,A0A3N7F1E2,A0A3N7F1E2_POPTR,Actin related protein 2/3 complex, subunit 3,Actin-related protein 2/3 complex subunit 3,POPTR_006G063400,XM_006381034.1,XP_006381096,XP_006381096.1,pop:18099910
A0A3N7HYB0	3694.A0A3N7HYB0	Poyun34605	Actin-related	Actin-related protein 2/3 complex subunit 3; Functions as component of the Arp2/3 complex which is involved in regulation of actin polymerization and together with an activating nucleation-promoting factor (NPF) mediates the formation of branched actin networks.	https://smart.embl.de/smart/DDvec.cgi?smart=178:Pfam_P21-Arc(1|176)+	18111075,A0A3N7HYB0,A0A3N7HYB0_POPTR,Actin related protein 2/3 complex, subunit 3,Actin-related protein 2/3 complex subunit 3,POPTR_018G123100,XP_006389426,pop:18111075
B9GF54_POPTR	3694.B9GF54	Poyun03386	Actin-related	Uncharacterized protein; Belongs to the actin family.	https://smart.embl.de/smart/DDvec.cgi?smart=389:ACTIN(4|387)+	7456250,Actin-related protein 2,Actin-related protein 2 isoform X1,B9GF54,B9GF54_POPTR,POPTR_001G326600,Uncharacterized protein,XM_002298607.2,XP_002298643,XP_002298643.1,pop:7456250
B9GP52_POPTR	3694.B9GP52	Poyun11396	Actin-related	Actin-related protein 2/3 complex subunit 5; Functions as component of the Arp2/3 complex which is involved in regulation of actin polymerization and together with an activating nucleation-promoting factor (NPF) mediates the formation of branched actin networks. Arp2/3 complex plays a critical role in the control of cell morphogenesis via the modulation of cell polarity development.	https://smart.embl.de/smart/DDvec.cgi?smart=137:Pfam_P16-Arc(4|136)+	7453909,Actin related protein 2/3 complex, subunit 5,Actin-related protein 2/3 complex subunit 5,Actin-related protein 2/3 complex subunit 5A,B9GP52,B9GP52_POPTR,POPTR_002G136500,XM_002302452.2,XP_002302488,XP_002302488.1,pop:7453909
B9GYS0_POPTR	3694.B9GYS0	Poyun19326	Actin-related	Arp2/3 complex 34 kDa subunit; Functions as actin-binding component of the Arp2/3 complex which is involved in regulation of actin polymerization and together with an activating nucleation-promoting factor (NPF) mediates the formation of branched actin networks.	https://smart.embl.de/smart/DDvec.cgi?smart=324:Pfam_P34-Arc(71|298)+	7481228,Actin related protein 2/3 complex, subunit 2,Arp2/3 complex 34 kDa subunit,B9GYS0,B9GYS0_POPTR,POPTR_003G157700,XM_002304580.2,XP_002304616,XP_002304616.1,pop:7481228
B9HSS9_POPTR	3694.B9HSS9	Poyun15933	——	Arp2/3 complex 34 kDa subunit; Functions as actin-binding component of the Arp2/3 complex which is involved in regulation of actin polymerization and together with an activating nucleation-promoting factor (NPF) mediates the formation of branched actin networks.	https://smart.embl.de/smart/DDvec.cgi?smart=370:Pfam_P34-Arc(53|296)+	7459984,Actin related protein 2/3 complex, subunit 2,Actin-related protein 2/3 complex subunit 2B,Arp2/3 complex 34 kDa subunit,B9HSS9,B9HSS9_POPTR,POPTR_010G067100,XM_002314464.2,XP_002314500,XP_002314500.2,pop:7459984
B9IA44_POPTR	3694.B9IA44	Poyun26226	——	Actin-related protein 2/3 complex subunit; Functions as component of the Arp2/3 complex which is involved in regulation of actin polymerization and together with an activating nucleation-promoting factor (NPF) mediates the formation of branched actin networks.	https://smart.embl.de/smart/DDvec.cgi?smart=378:Pfam_PD40(13|38)+WD40(43|82)+WD40(87|126)+WD40(132|172)+WD40(193|232)+WD40(322|367)+	7466293,Actin related protein 2/3 complex, subunit 1A/1B,Actin-related protein 2/3 complex subunit,B9IA44,B9IA44_POPTR,POPTR_014G141700,XM_002321034.2,XP_002321070,XP_002321070.1,pop:7466293
B9N0S0_POPTR	3694.B9N0S0	Poyun32416	——	Actin-related protein 2/3 complex subunit 4; Functions as actin-binding component of the Arp2/3 complex which is involved in regulation of actin polymerization and together with an activating nucleation-promoting factor (NPF) mediates the formation of branched actin networks. Seems to contact the mother actin filament; Belongs to the ARPC4 family.	https://smart.embl.de/smart/DDvec.cgi?smart=169:Pfam_ARPC4(1|167)+	18107079,Actin related protein 2/3 complex, subunit 4,Actin-related protein 2/3 complex subunit 4,B9N0S0,B9N0S0_POPTR,POPTR_017G057400,XM_006373007.1,XP_006373069,XP_006373069.1,pop:18107079
Poyun26947	PyWD40-181
#node	identifier	gene_id	Symbol	domain_summary_url	annotation	other_names_and_aliases
A0A2K1XI86	3694.A0A2K1XI86	Poyun31410	——	Peptidase_M1 domain-containing protein.	https://smart.embl.de/smart/DDvec.cgi?smart=1392:Pfam_Peptidase_M1(265|504)+	18105528,A0A2K1XI86,A0A2K1XI86_POPTR,POPTR_015G050800,Peptidase_M1 domain-containing protein,Transcription initiation factor TFIID subunit 2,XP_024442756,pop:18105528
A0A2K1XUH9	3694.A0A2K1XUH9	Poyun26418	——	Uncharacterized protein.	https://smart.embl.de/smart/DDvec.cgi?smart=129:Pfam_TFIID-18kDa(30|120)+	7495223,A0A2K1XUH9,A0A2K1XUH9_POPTR,POPTR_014G122500,Transcription initiation factor TFIID subunit 13,Uncharacterized protein,XM_002320276.2,XM_006375379.1,XP_002320312.1,XP_006375441,XP_006375441.1,pop:7495223
A0A2K1Y555	3694.A0A2K1Y555	Poyun25311	calcium channel	Uncharacterized protein.	https://smart.embl.de/smart/DDvec.cgi?smart=742:Pfam_Ion_trans(71|324)+EFh(335|363)+EFh(376|404)+Pfam_Ion_trans(438|691)+	18104631,A0A2K1Y555,A0A2K1Y555_POPTR,POPTR_013G131100,Two pore calcium channel protein 1 isoform X1,Two pore calcium channel protein, plant,Uncharacterized protein,XP_024439248,pop:18104631
A0A2K2APC8	3694.A0A2K2APC8	Poyun09707	——	WD_REPEATS_REGION domain-containing protein.	https://smart.embl.de/smart/DDvec.cgi?smart=771:WD40(51|89)+WD40(92|137)+Pfam_ANAPC4(261|463)+	7490789,A0A2K2APC8,A0A2K2APC8_POPTR,Anaphase-promoting complex subunit 4,POPTR_004G034900,WD_REPEATS_REGION domain-containing protein,XP_002304999,pop:7490789
A0A3N7FFW3	3694.A0A3N7FFW3	Poyun22243	——	APC1_C domain-containing protein.	https://smart.embl.de/smart/DDvec.cgi?smart=1833:Pfam_ANAPC1(110|224)+	7494508,A0A3N7FFW3,A0A3N7FFW3_POPTR,APC1_C domain-containing protein,Anaphase-promoting complex subunit 1,Anaphase-promoting complex subunit 1 isoform X1,POPTR_008G070300,XP_024462831,pop:7494508
B9GKT8_POPTR	3694.B9GKT8	Poyun01702	TFIID	Uncharacterized protein.	https://smart.embl.de/smart/DDvec.cgi?smart=175:Pfam_CENP-S(12|75)+	7478099,B9GKT8,B9GKT8_POPTR,POPTR_001G168300,Transcription initiation factor TFIID subunit 9,Transcription initiation factor TFIID subunit 9B,Uncharacterized protein,XM_002299551.2,XP_002299587,XP_002299587.2,pop:7478099
B9GMZ1_POPTR	3694.B9GMZ1	Poyun00691	TAFII28	TAFII28 domain-containing protein.	https://smart.embl.de/smart/DDvec.cgi?smart=222:Pfam_TAFII28(119|205)+	7491456,B9GMZ1,B9GMZ1_POPTR,POPTR_001G073500,TAFII28 domain-containing protein,Transcription initiation factor TFIID subunit 11,XM_002299340.2,XP_002299376,XP_002299376.1,pop:7491456
B9HLA6_POPTR	3694.B9HLA6	Poyun23352	MAD2	HORMA domain-containing protein.	https://smart.embl.de/smart/DDvec.cgi?smart=267:Pfam_HORMA(76|251)+	7480935,B9HLA6,B9HLA6_POPTR,HORMA domain-containing protein,Mitotic spindle assembly checkpoint protein MAD2,Mitotic spindle checkpoint protein MAD2,POPTR_008G179600,XM_002311694.2,XP_002311730,XP_002311730.2,pop:7480935
B9HTC2_POPTR	3694.B9HTC2	Poyun15816	MAD2	HORMA domain-containing protein.	https://smart.embl.de/smart/DDvec.cgi?smart=207:Pfam_HORMA(16|191)+	7460041,B9HTC2,B9HTC2_POPTR,HORMA domain-containing protein,Mitotic spindle assembly checkpoint protein MAD2,Mitotic spindle checkpoint protein MAD2,POPTR_010G055100,XM_002314518.2,XM_006378217.1,XP_002314554.2,XP_006378279,XP_006378279.1,pop:7460041
B9IBZ6_POPTR	3694.B9IBZ6	Poyun26947	——	Uncharacterized protein.	https://smart.embl.de/smart/DDvec.cgi?smart=435:TRANS(4|23)+WD40(75|114)+WD40(194|230)+WD40(233|272)+WD40(283|322)+WD40(380|428)+	7488900,B9IBZ6,B9IBZ6_POPTR,POPTR_014G069400,Transducin beta-like protein 2,Transducin beta-like protein 2 isoform X1,Uncharacterized protein,XM_002320025.2,XP_002320061,XP_002320061.2,pop:7488900
B9ILB5_POPTR	3694.B9ILB5	Poyun33553	TFIID	Transcription initiation factor TFIID subunit 10; TAFs are components of the transcription factor IID (TFIID) complex that is essential for mediating regulation of RNA polymerase transcription; Belongs to the TAF10 family.	https://smart.embl.de/smart/DDvec.cgi?smart=144:Pfam_TFIID_30kDa(38|87)+	7465449,B9ILB5,B9ILB5_POPTR,POPTR_018G013300,Transcription initiation factor TFIID subunit 10,XM_002324324.2,XP_002324360,XP_002324360.1,pop:7465449
Poyun24087	PyWD40-156
#node	identifier	gene_id	Symbol	domain_summary_url	annotation	other_names_and_aliases
A0A2K1XZ83	3694.A0A2K1XZ83	Poyun24087	——	Uncharacterized protein.	https://smart.embl.de/smart/DDvec.cgi?smart=1124:LisH(4|36)+CTLH(34|92)+WD40(333|374)+WD40(393|435)+WD40(441|482)+WD40(484|525)+WD40(528|571)+WD40(574|614)+WD40(823|859)+WD40(862|902)+WD40(905|944)+WD40(994|1036)+WD40(1048|1085)+	7481713,A0A2K1XZ83,A0A2K1XZ83_POPTR,POPTR_013G012100,Topless-related protein 3,Uncharacterized protein,XP_002319498,pop:7481713
A0A2K1YWF7	3694.A0A2K1YWF7	Poyun17118	ATPase	ATPase_AAA_core domain-containing protein.	https://smart.embl.de/smart/DDvec.cgi?smart=1134:Pfam_AAA_2(764|934)+	7474431,A0A2K1YWF7,A0A2K1YWF7_POPTR,ATPase_AAA_core domain-containing protein,POPTR_010G188200,Protein SMAX1-LIKE 8,XP_024465725,pop:7474431
A0A2K1Z2T4	3694.A0A2K1Z2T4	Poyun38256	ATPase	ATPase_AAA_core domain-containing protein.	https://smart.embl.de/smart/DDvec.cgi?smart=1114:Pfam_AAA_2(743|929)+	7482347,A0A2K1Z2T4,A0A2K1Z2T4_POPTR,ATPase_AAA_core domain-containing protein,POPTR_009G046700,Protein SMAX1-LIKE 6,XP_024463974,pop:7482347
A0A2K1ZD42	3694.A0A2K1ZD42	Poyun22230	ATPase	ATPase_AAA_core domain-containing protein.	https://smart.embl.de/smart/DDvec.cgi?smart=1140:Pfam_AAA_2(769|938)+	7494498,A0A2K1ZD42,A0A2K1ZD42_POPTR,ATPase_AAA_core domain-containing protein,POPTR_008G069100,Protein SMAX1-LIKE 8,XP_002311226,pop:7494498
A0A2K1ZK56	3694.A0A2K1ZK56	Poyun23512	——	Uncharacterized protein.	https://smart.embl.de/smart/DDvec.cgi?smart=3441:DEXDc(1032|1226)+HELICc(1385|1469)+SnAC(1562|1660)+AT_hook(1780|1792)+	18101704,A0A2K1ZK56,A0A2K1ZK56_POPTR,POPTR_008G195900,Uncharacterized protein,XP_024463614,pop:18101704
A0A2K2C005	3694.A0A2K2C005	Poyun05820	——	Uncharacterized protein.	https://smart.embl.de/smart/DDvec.cgi?smart=72:Pfam_Cellulose_synt(1|72)+	A0A2K2C005,A0A2K2C005_POPTR,POPTR_001G187900,Uncharacterized protein
A0A2K2C3F9	3694.A0A2K2C3F9	Poyun02618	ATPase	ATPase_AAA_core domain-containing protein.	https://smart.embl.de/smart/DDvec.cgi?smart=1116:Pfam_AAA_2(744|931)+	7478524,A0A2K2C3F9,A0A2K2C3F9_POPTR,ATPase_AAA_core domain-containing protein,POPTR_001G252500,Protein SMAX1-LIKE 6,XP_024466437,pop:7478524
A0A3N7EMN0	3694.A0A3N7EMN0	Poyun04552	——	Uncharacterized protein.	https://smart.embl.de/smart/DDvec.cgi?smart=357:Pfam_Cellulose_synt(65|357)+	A0A3N7EMN0,A0A3N7EMN0_POPTR,POPTR_001G449301,Uncharacterized protein
A0A3N7G3R6	3694.A0A3N7G3R6	Poyun32083	——	Uncharacterized protein.	http://smart.embl.de/smart/DDvec.cgi?smart=176:	A0A3N7G3R6,A0A3N7G3R6_POPTR,POPTR_017G022933,Uncharacterized protein
A0A3N7G749	3694.A0A3N7G749	Poyun32085	BED-type	BED-type domain-containing protein.	https://smart.embl.de/smart/DDvec.cgi?smart=201:ZnF_BED(148|199)+	A0A3N7G749,A0A3N7G749_POPTR,BED-type domain-containing protein,POPTR_017G021966
B9I0S3_POPTR	3694.B9I0S3	Poyun20110	——	Uncharacterized protein.	https://smart.embl.de/smart/DDvec.cgi?smart=85:Pfam_Cellulose_synt(5|81)+	B9I0S3,B9I0S3_POPTR,POPTR_011G152300,Uncharacterized protein,XM_002317632.2,XP_002317668.2
Poyun03087	PyWD40-19
#node	identifier	gene_id	Symbol	domain_summary_url	annotation	other_names_and_aliases
A0A2K1YRH6	3694.A0A2K1YRH6	Poyun16221	RNase H	RNase H domain-containing protein.	https://smart.embl.de/smart/DDvec.cgi?smart=364:Pfam_Cauli_VI(89|136)+Pfam_RVT_3(229|351)+	7462616,A0A2K1YRH6,A0A2K1YRH6_POPTR,POPTR_010G095100,RNase H domain-containing protein,Uncharacterized protein LOC7462616,XP_002314727,pop:7462616
A0A2K1YWB9	3694.A0A2K1YWB9	Poyun17090	BUB1	BUB1 N-terminal domain-containing protein.	https://smart.embl.de/smart/DDvec.cgi?smart=568:Mad3_BUB1_I(9|133)+	7490314,A0A2K1YWB9,A0A2K1YWB9_POPTR,BUB1 N-terminal domain-containing protein,POPTR_010G185500,Uncharacterized protein LOC7490314,XP_024466335,pop:7490314
A0A2K1ZHB9	3694.A0A2K1ZHB9	Poyun23022	RNase H	RNase H domain-containing protein.	https://smart.embl.de/smart/DDvec.cgi?smart=363:Pfam_RVT_3(228|350)+	7471483,A0A2K1ZHB9,A0A2K1ZHB9_POPTR,POPTR_008G146800,RNase H domain-containing protein,Uncharacterized protein LOC7471483 isoform X1,XP_024463047,pop:7471483
A0A2K2AMR2	3694.A0A2K2AMR2	Poyun12826	BUB1	BUB1 N-terminal domain-containing protein.	https://smart.embl.de/smart/DDvec.cgi?smart=383:Mad3_BUB1_I(58|182)+	2.7.11.1,7494734,A0A2K2AMR2,A0A2K2AMR2_POPTR,BUB1 N-terminal domain-containing protein,Checkpoint serine/threonine-protein kinase,EC 2.7.11.1,POPTR_005G258300,XM_002307791.2,XP_002307827,XP_002307827.1,pop:7494734
A0A2K2APC8	3694.A0A2K2APC8	Poyun09707	——	WD_REPEATS_REGION domain-containing protein.	https://smart.embl.de/smart/DDvec.cgi?smart=771:WD40(51|89)+WD40(92|137)+Pfam_ANAPC4(261|463)+	7490789,A0A2K2APC8,A0A2K2APC8_POPTR,Anaphase-promoting complex subunit 4,POPTR_004G034900,WD_REPEATS_REGION domain-containing protein,XP_002304999,pop:7490789
A0A3N7F9D9	3694.A0A3N7F9D9	Poyun28958	——	Uncharacterized protein.	https://smart.embl.de/smart/DDvec.cgi?smart=524:Mad3_BUB1_I(9|120)+Pfam_Pkinase(231|484)+	2.7.11.1,7469558,A0A3N7F9D9,A0A3N7F9D9_POPTR,Checkpoint serine/threonine-protein kinase,EC 2.7.11.1,POPTR_007G139000,Uncharacterized protein,XP_002310405,pop:7469558
A0A3N7FXE4	3694.A0A3N7FXE4	Poyun12775	BUB1	BUB1 N-terminal domain-containing protein.	https://smart.embl.de/smart/DDvec.cgi?smart=403:Mad3_BUB1_I(53|177)+	2.7.11.1,7471736,A0A3N7FXE4,A0A3N7FXE4_POPTR,BUB1 N-terminal domain-containing protein,Checkpoint serine/threonine-protein kinase,EC 2.7.11.1,POPTR_002G002900,XP_024451957,pop:7471736
B9GI86_POPTR	3694.B9GI86	Poyun03087	PyWD40-19	WD_REPEATS_REGION domain-containing protein.	https://smart.embl.de/smart/DDvec.cgi?smart=342:WD40(7|47)+WD40(50|87)+WD40(89|128)+WD40(136|172)+WD40(223|271)+WD40(274|309)+	7465070,B9GI86,B9GI86_POPTR,Cell cycle arrest protein BUB3,Mitotic checkpoint protein BUB3.2,POPTR_001G295100,WD_REPEATS_REGION domain-containing protein,XM_002300229.2,XP_002300265,XP_002300265.2,pop:7465070
B9HHU0_POPTR	3694.B9HHU0	Poyun22260	BUB1	BUB1 N-terminal domain-containing protein.	https://smart.embl.de/smart/DDvec.cgi?smart=569:Mad3_BUB1_I(11|135)+	7462087,B9HHU0,B9HHU0_POPTR,BUB1 N-terminal domain-containing protein,POPTR_008G071900,Uncharacterized protein LOC7462087,XM_002311208.2,XP_002311244,XP_002311244.2,pop:7462087
B9HLA6_POPTR	3694.B9HLA6	Poyun23352	HORMA	HORMA domain-containing protein.	https://smart.embl.de/smart/DDvec.cgi?smart=267:Pfam_HORMA(76|251)+	7480935,B9HLA6,B9HLA6_POPTR,HORMA domain-containing protein,Mitotic spindle assembly checkpoint protein MAD2,Mitotic spindle checkpoint protein MAD2,POPTR_008G179600,XM_002311694.2,XP_002311730,XP_002311730.2,pop:7480935
B9HTC2_POPTR	3694.B9HTC2	Poyun15816	HORMA	HORMA domain-containing protein.	https://smart.embl.de/smart/DDvec.cgi?smart=207:Pfam_HORMA(16|191)+	7460041,B9HTC2,B9HTC2_POPTR,HORMA domain-containing protein,Mitotic spindle assembly checkpoint protein MAD2,Mitotic spindle checkpoint protein MAD2,POPTR_010G055100,XM_002314518.2,XM_006378217.1,XP_002314554.2,XP_006378279,XP_006378279.1,pop:7460041
Poyun33651	PyWD40-224
#node	identifier	gene_id	Symbol	domain_summary_url	annotation	other_names_and_aliases
A0A2K1ZK56	3694.A0A2K1ZK56	Poyun23512	——	Uncharacterized protein.	https://smart.embl.de/smart/DDvec.cgi?smart=3441:DEXDc(1032|1226)+HELICc(1385|1469)+SnAC(1562|1660)+AT_hook(1780|1792)+	18101704,A0A2K1ZK56,A0A2K1ZK56_POPTR,POPTR_008G195900,Uncharacterized protein,XP_024463614,pop:18101704
A0A2K2A7U4	3694.A0A2K2A7U4	Poyun05117	——	Uncharacterized protein.	https://smart.embl.de/smart/DDvec.cgi?smart=900:LisH(8|40)+WD40(609|648)+WD40(651|690)+WD40(694|734)+WD40(776|814)+WD40(820|859)+WD40(861|900)+	7495746,A0A2K2A7U4,A0A2K2A7U4_POPTR,POPTR_006G248100,Transcriptional corepressor LEUNIG isoform X1,Uncharacterized protein,XP_002309593,pop:7495746
A0A2K2BIY6	3694.A0A2K2BIY6	Poyun11277	Transducin	Uncharacterized protein.	https://smart.embl.de/smart/DDvec.cgi?smart=438:TRANS(4|23)+WD40(79|118)+WD40(198|234)+WD40(237|276)+WD40(287|326)+WD40(384|432)+	7494003,A0A2K2BIY6,A0A2K2BIY6_POPTR,POPTR_002G148100,Transducin beta-like protein 2,Uncharacterized protein,XP_024450859,pop:7494003
A0A2K2BNS0	3694.A0A2K2BNS0	Poyun10283	——	Uncharacterized protein.	https://smart.embl.de/smart/DDvec.cgi?smart=778:LisH(9|41)+WD40(490|529)+WD40(532|571)+WD40(575|615)+WD40(618|654)+WD40(657|695)+WD40(698|737)+WD40(739|778)+	7471138,A0A2K2BNS0,A0A2K2BNS0_POPTR,POPTR_002G241800,Uncharacterized protein,XP_002301780,pop:7471138
A0A2K2C005	3694.A0A2K2C005	Poyun05820	——	Uncharacterized protein.	https://smart.embl.de/smart/DDvec.cgi?smart=72:Pfam_Cellulose_synt(1|72)+	A0A2K2C005,A0A2K2C005_POPTR,POPTR_001G187900,Uncharacterized protein
A0A3N7EMN0	3694.A0A3N7EMN0	Poyun04552	——	Uncharacterized protein.	https://smart.embl.de/smart/DDvec.cgi?smart=357:Pfam_Cellulose_synt(65|357)+	A0A3N7EMN0,A0A3N7EMN0_POPTR,POPTR_001G449301,Uncharacterized protein
B9GMD9_POPTR	3694.B9GMD9	Poyun00467	——	Uncharacterized protein.	https://smart.embl.de/smart/DDvec.cgi?smart=766:LisH(8|40)+WD40(478|517)+WD40(520|559)+WD40(563|603)+WD40(605|642)+WD40(645|683)+WD40(686|725)+WD40(727|766)+	7460510,B9GMD9,B9GMD9_POPTR,POPTR_001G049400,Uncharacterized protein,XM_006368845.1,XP_002299273,XP_006368907.1,pop:7460510
B9H0A2_POPTR	3694.B9H0A2	Poyun19533	——	Uncharacterized protein.	https://smart.embl.de/smart/DDvec.cgi?smart=785:LisH(8|40)+WD40(497|536)+WD40(539|578)+WD40(582|622)+WD40(625|661)+WD40(664|702)+WD40(705|744)+WD40(746|785)+	7493206,B9H0A2,B9H0A2_POPTR,POPTR_003G178600,Transcriptional corepressor LEUNIG_HOMOLOG,Uncharacterized protein,XM_002303792.2,XM_006385860.1,XP_002303828.2,XP_006385922,XP_006385922.1,pop:7493206
B9I0S3_POPTR	3694.B9I0S3	Poyun20110	——	Uncharacterized protein.	https://smart.embl.de/smart/DDvec.cgi?smart=85:Pfam_Cellulose_synt(5|81)+	B9I0S3,B9I0S3_POPTR,POPTR_011G152300,Uncharacterized protein,XM_002317632.2,XP_002317668.2
B9ING1_POPTR	3694.B9ING1	Poyun33651	——	Uncharacterized protein.	https://smart.embl.de/smart/DDvec.cgi?smart=1085:LisH(4|36)+CTLH(34|92)+WD40(314|353)+WD40(374|414)+WD40(420|461)+WD40(464|505)+WD40(508|550)+WD40(557|593)+WD40(596|637)+WD40(784|824)+WD40(827|867)+WD40(870|909)+WD40(962|1003)+WD40(1021|1055)+	7467939,B9ING1,B9ING1_POPTR,POPTR_018G023800,Topless-related protein 1,Uncharacterized protein,XP_024445936,pop:7467939
U5GTD5_POPTR	3694.U5GTD5	Poyun01679	——	Nuclear pore complex protein; Functions as a component of the nuclear pore complex (NPC).	https://smart.embl.de/smart/DDvec.cgi?smart=1092:Pfam_Nup84_Nup100(200|897)+	18094702,Nuclear pore complex protein,Nuclear pore complex protein NUP107,Nuclear pore complex protein Nup107,POPTR_001G165900,U5GTD5,U5GTD5_POPTR,XP_024444211,pop:18094702
Poyun11838	PyWD40-76
#node	identifier	gene_id	Symbol	domain_summary_url	annotation	other_names_and_aliases
A0A4U5NNX7	43335.A0A4U5NNX7	Poyun00713	——	Vacuolar-sorting receptor 6-like.	https://smart.embl.de/smart/DDvec.cgi?smart=637:Pfam_PA(69|170)+TRANS(572|594)+	A0A4U5NNX7,A0A4U5NNX7_POPAL,D5086_0000256820,Vacuolar-sorting receptor 6-like
A0A4U5QGP3	43335.A0A4U5QGP3	Poyun03081	——	EGF_CA domain-containing protein.	https://smart.embl.de/smart/DDvec.cgi?smart=630:SIGNAL(1|26)+Pfam_PA(63|166)+EGF(466|518)+TRANS(571|593)+	A0A4U5QGP3,A0A4U5QGP3_POPAL,D5086_0000108270,EGF_CA domain-containing protein
A0A4U5QQU2	43335.A0A4U5QQU2	Poyun06540	——	Vacuolar sorting receptor family protein.	https://smart.embl.de/smart/DDvec.cgi?smart=625:SIGNAL(1|21)+Pfam_PA(58|161)+EGF_like(461|513)+EGF_like(517|556)+TRANS(564|586)+	A0A4U5QQU2,A0A4U5QQU2_POPAL,D5086_0000056150,Vacuolar sorting receptor family protein
A0A4U5QSV4	43335.A0A4U5QSV4	Poyun11838	PyWD40-76	Putative WD repeat-containing protein C2A9.03 isoform X1.	https://smart.embl.de/smart/DDvec.cgi?smart=472:WD40(247|289)+WD40(292|330)+WD40(333|372)+WD40(376|415)+	A0A4U5QSV4,A0A4U5QSV4_POPAL,D5086_0000062340
A0A4U5QWZ2	43335.A0A4U5QWZ2	Poyun34951	——	Vacuolar-sorting receptor 1-like.	https://smart.embl.de/smart/DDvec.cgi?smart=625:SIGNAL(1|21)+Pfam_PA(58|161)+TRANS(564|586)+	A0A4U5QWZ2,A0A4U5QWZ2_POPAL,D5086_0000030680,Vacuolar-sorting receptor 1-like
A0A4V6A9I7	43335.A0A4V6A9I7	Poyun38685	——	Vacuolar sorting receptor protein BP-80.	https://smart.embl.de/smart/DDvec.cgi?smart=630:SIGNAL(1|26)+Pfam_PA(63|166)+EGF(466|518)+TRANS(571|593)+	A0A4V6A9I7,A0A4V6A9I7_POPAL,D5086_0000132330,Vacuolar sorting receptor protein BP-80
A0A4V6A9T8	43335.A0A4V6A9T8	Poyun19304	——	Vacuolar-sorting receptor 6.	https://smart.embl.de/smart/DDvec.cgi?smart=636:SIGNAL(1|31)+Pfam_PA(68|169)+Pfam_cEGF(506|524)+TRANS(571|593)+	A0A4V6A9T8,A0A4V6A9T8_POPAL,D5086_0000098250,Vacuolar-sorting receptor 6
Poyun30949	PyWD40-207
#node	identifier	gene_id	Symbol	domain_summary_url	annotation	other_names_and_aliases
A0A2K1YA98	3694.A0A2K1YA98	Poyun37029	——	CLP1_P domain-containing protein.	https://smart.embl.de/smart/DDvec.cgi?smart=375:Pfam_CLP1_P(43|243)+	2.7.1.-,7484766,A0A2K1YA98,A0A2K1YA98_POPTR,A0A2K1YAA0,CLP1_P domain-containing protein,EC 2.7.1.-,POPTR_012G073500,Polynucleotide 5'-hydroxyl-kinase GRC3/NOL9,Polynucleotide 5'-hydroxyl-kinase NOL9,XP_002318622,pop:7484766
A0A2K1YHW0	3694.A0A2K1YHW0	Poyun02148	——	Ipi1_N domain-containing protein.	https://smart.embl.de/smart/DDvec.cgi?smart=863:Pfam_Ipi1_N(143|232)+	7471888,A0A2K1YHW0,A0A2K1YHW0_POPTR,Ipi1_N domain-containing protein,POPTR_011G095700,Pre-rRNA-processing protein IPI1,Uncharacterized protein LOC7471888 isoform X1,XP_024437095,pop:7471888
A0A2K2AYI8	3694.A0A2K2AYI8	Poyun07710	——	Ribosome biogenesis protein BOP1 homolog; Required for maturation of ribosomal RNAs and formation of the large ribosomal subunit; Belongs to the WD repeat BOP1/ERB1 family.	https://smart.embl.de/smart/DDvec.cgi?smart=724:BOP1NT(125|380)+WD40(380|419)+WD40(546|583)+WD40(586|625)+WD40(629|668)+WD40(680|723)+	18098304,A0A2K2AYI8,A0A2K2AYI8_POPTR,POPTR_004G222500,Ribosome biogenesis protein BOP1 homolog,Ribosome biogenesis protein ERB1,XP_006385019,pop:18098304
A0A2K2AZS5	3694.A0A2K2AZS5	Poyun17872	——	Ribosome biogenesis protein BOP1 homolog; Required for maturation of ribosomal RNAs and formation of the large ribosomal subunit; Belongs to the WD repeat BOP1/ERB1 family.	https://smart.embl.de/smart/DDvec.cgi?smart=728:BOP1NT(129|384)+WD40(384|423)+WD40(550|587)+WD40(590|629)+WD40(633|672)+WD40(684|727)+	18111184,A0A2K2AZS5,A0A2K2AZS5_POPTR,POPTR_003G009600,Ribosome biogenesis protein BOP1 homolog,Ribosome biogenesis protein ERB1,XP_006389551,pop:18111184
A0A2K2C133	3694.A0A2K2C133	Poyun20653	——	Ipi1_N domain-containing protein.	https://smart.embl.de/smart/DDvec.cgi?smart=863:Pfam_Ipi1_N(143|232)+	18094901,A0A2K2C133,A0A2K2C133_POPTR,Ipi1_N domain-containing protein,POPTR_001G208900,Pre-rRNA-processing protein IPI1,Uncharacterized protein LOC18094901,XP_024445324,pop:18094901
A0A2K2C413	3694.A0A2K2C413	Poyun02740	——	Uncharacterized protein.	https://smart.embl.de/smart/DDvec.cgi?smart=207:WD40(1|30)+WD40(72|131)+WD40(134|168)+	A0A2K2C413,A0A2K2C413_POPTR,POPTR_001G263300,Uncharacterized protein
A0A3N7ETF2	3694.A0A3N7ETF2	Poyun10290		CP-type G domain-containing protein.	https://smart.embl.de/smart/DDvec.cgi?smart=602:Pfam_GN3L_Grn1(16|92)+Pfam_MMR_HSR1(264|365)+	7488623,A0A3N7ETF2,A0A3N7ETF2_POPTR,CP-type G domain-containing protein,Guanine nucleotide-binding protein-like NSN1,Nuclear GTP-binding protein,POPTR_002G241100,XP_002303032,pop:7488623
A0A3N7G0V2	3694.A0A3N7G0V2	Poyun30949	PyWD40-207	WD_REPEATS_REGION domain-containing protein.	https://smart.embl.de/smart/DDvec.cgi?smart=478:WD40(79|116)+WD40(119|158)+WD40(171|212)+WD40(215|253)+WD40(266|303)+	7454700,A0A3N7G0V2,A0A3N7G0V2_POPTR,POPTR_015G093300,Pre-rRNA-processing protein IPI3,Protein ROOT INITIATION DEFECTIVE 3,WD_REPEATS_REGION domain-containing protein,XP_002322240,pop:7454700
A9PEM5_POPTR	3694.A9PEM5	Poyun13313	——	CP-type G domain-containing protein.	https://smart.embl.de/smart/DDvec.cgi?smart=367:Pfam_MMR_HSR1(210|330)+	7464836,A9PEM5,A9PEM5_POPTR,CP-type G domain-containing protein,DAR GTPase 3, chloroplastic,Mitochondrial GTPase 1,POPTR_005G209900,XM_006383603.1,XP_006383665,XP_006383665.1,pop:7464836
B9IK71_POPTR	3694.B9IK71	Poyun32813	——	Ribosome biogenesis protein WDR12 homolog; Required for maturation of ribosomal RNAs and formation of the large ribosomal subunit; Belongs to the WD repeat WDR12/YTM1 family.	https://smart.embl.de/smart/DDvec.cgi?smart=437:Pfam_NLE(16|83)+WD40(103|141)+WD40(143|186)+WD40(198|237)+WD40(265|303)+WD40(306|345)+WD40(351|391)+WD40(394|432)+	7467892,B9IK71,B9IK71_POPTR,POPTR_017G093300,Ribosome biogenesis protein,Ribosome biogenesis protein WDR12 homolog,XM_002324073.2,XP_002324109,XP_002324109.2,pop:7467892
B9N1J3_POPTR	3694.B9N1J3	Poyun04123	——	Nuclear/nucleolar GTPase 2; GTPase involved in pre-60S ribosomal subunit maturation. Belongs to the TRAFAC class YlqF/YawG GTPase family. RsgA subfamily.	https://smart.embl.de/smart/DDvec.cgi?smart=554:Pfam_NGP1NT(44|170)+Pfam_MMR_HSR1(311|448)+	18095606,B9N1J3,B9N1J3_POPTR,Nuclear GTP-binding protein,Nuclear/nucleolar GTPase 2,POPTR_001G402500,XM_006370222.1,XP_006370284,XP_006370284.1,pop:18095606
Poyun27387	PyWD40-184
#node	identifier	gene_id	Symbol	domain_summary_url	annotation	other_names_and_aliases
A0A2K1X1Q9	3694.A0A2K1X1Q9	Poyun32019	——	Uncharacterized protein.	https://smart.embl.de/smart/DDvec.cgi?smart=906:DEXDc(152|351)+HELICc(578|661)+	18106772,3.6.4.-,A0A2K1X1Q9,A0A2K1X1Q9_POPTR,DNA excision repair protein ERCC-6-like 2,EC 3.6.4.-,POPTR_017G012400,Switch 2,Uncharacterized protein,XP_024445046,pop:18106772
A0A2K1XNW7	3694.A0A2K1XNW7	Poyun27387	——	Uncharacterized protein.	https://smart.embl.de/smart/DDvec.cgi?smart=452:WD40(32|72)+WD40(90|135)+WD40(182|222)+WD40(305|344)+WD40(392|431)+	7497327,A0A2K1XNW7,A0A2K1XNW7_POPTR,DNA excision repair protein ERCC-8,DNA excision repair protein ERCC-8 isoform X1,POPTR_014G016100,Uncharacterized protein,XP_024439985,pop:7497327
A0A2K1YHN7	3694.A0A2K1YHN7	Poyun03722	——	Uncharacterized protein.	https://smart.embl.de/smart/DDvec.cgi?smart=173:Pfam_MMS1_N(1|147)+TRANS(155|172)+	A0A2K1YHN7,A0A2K1YHN7_POPTR,POPTR_011G091600,Uncharacterized protein
A0A2K2ACK2	3694.A0A2K2ACK2	Poyun14702	——	Uncharacterized protein.	https://smart.embl.de/smart/DDvec.cgi?smart=1102:DEXDc(384|587)+HELICc(777|860)+	3.6.4.12,7466860,A0A2K2ACK2,A0A2K2ACK2_POPTR,DNA excision repair protein ERCC-6-like,EC 3.6.4.12,POPTR_005G066600,Protein CHROMATIN REMODELING 24 isoform X1,Uncharacterized protein,XP_024458183,pop:7466860
A0A2K2AKW4	3694.A0A2K2AKW4	Poyun13147	——	Uncharacterized protein.	https://smart.embl.de/smart/DDvec.cgi?smart=1222:DEXDc(387|623)+HELICc(769|852)+	7476928,A0A2K2AKW4,A0A2K2AKW4_POPTR,DNA excision repair protein ERCC-6,POPTR_005G226500,Protein CHROMATIN REMODELING 8,Uncharacterized protein,XP_024456846,pop:7476928
A0A3N7FCN3	3694.A0A3N7FCN3	Poyun29301	——	Uncharacterized protein.	https://smart.embl.de/smart/DDvec.cgi?smart=1100:DEXDc(384|587)+HELICc(775|858)+	3.6.4.12,7490172,A0A3N7FCN3,A0A3N7FCN3_POPTR,DNA excision repair protein ERCC-6-like,EC 3.6.4.12,POPTR_007G102800,Protein CHROMATIN REMODELING 24 isoform X1,Uncharacterized protein,XP_024460621,pop:7490172
A0A3N7FRF5	3694.A0A3N7FRF5	Poyun36440	——	CPSF_A domain-containing protein.	https://smart.embl.de/smart/DDvec.cgi?smart=329:Pfam_CPSF_A(1|298)+	A0A3N7FRF5,A0A3N7FRF5_POPTR,CPSF_A domain-containing protein,POPTR_011G091400
B9GII4_POPTR	3694.B9GII4	Poyun02603	——	WD_REPEATS_REGION domain-containing protein.	https://smart.embl.de/smart/DDvec.cgi?smart=564:ZnF_C2HC(81|104)+ZnF_C2HC(106|122)+WD40(165|205)+WD40(208|249)+WD40(305|346)+WD40(352|391)+WD40(464|496)+	7478534,B9GII4,B9GII4_POPTR,DNA damage-binding protein 2,POPTR_001G251000,Protein DAMAGED DNA-BINDING 2,WD_REPEATS_REGION domain-containing protein,XM_002299777.2,XP_002299813,XP_002299813.2,pop:7478534
B9GJF7_POPTR	3694.B9GJF7	Poyun22020	——	CPSF_A domain-containing protein.	https://smart.embl.de/smart/DDvec.cgi?smart=1088:Pfam_MMS1_N(76|537)+Pfam_CPSF_A(743|1057)+	7470811,B9GJF7,B9GJF7_POPTR,CPSF_A domain-containing protein,DNA damage-binding protein 1,DNA damage-binding protein 1a,POPTR_001G357900,XM_002300298.2,XP_002300334,XP_002300334.1,pop:7470811
B9H410_POPTR	3694.B9H410	Poyun08628	——	CULLIN_2 domain-containing protein; Belongs to the cullin family.	https://smart.embl.de/smart/DDvec.cgi?smart=813:CULLIN(487|636)+Cullin_Nedd8(742|807)+	7463008,B9H410,B9H410_POPTR,CULLIN_2 domain-containing protein,Cullin 4,Cullin-4,POPTR_004G132900,XM_002305304.2,XP_002305340,XP_002305340.2,pop:7463008
B9N9Q9_POPTR	3694.B9N9Q9	Poyun20778	——	CULLIN_2 domain-containing protein; Belongs to the cullin family.	https://smart.embl.de/smart/DDvec.cgi?smart=811:CULLIN(485|634)+Cullin_Nedd8(740|805)+	18103242,B9N9Q9,B9N9Q9_POPTR,CULLIN_2 domain-containing protein,Cullin 4,Cullin-4,POPTR_011G084400,XM_006377542.1,XP_006377604,XP_006377604.1,pop:18103242
Poyun24241	PyWD40-158
#node	identifier	gene_id	Symbol	domain_summary_url	annotation	other_names_and_aliases
A0A2K1WYT2	3694.A0A2K1WYT2	Poyun34440	——	Uncharacterized protein.	https://smart.embl.de/smart/DDvec.cgi?smart=378:WD40(3|40)+WD40(174|213)+WD40(217|261)+	7489417,A0A2K1WYT2,A0A2K1WYT2_POPTR,Autophagy-related protein 18,Autophagy-related protein 18b,POPTR_018G101200,Uncharacterized protein,XP_024445397,pop:7489417
A0A3N7G0I2	3694.A0A3N7G0I2	Poyun31167	——	HIG1 domain-containing protein.	https://smart.embl.de/smart/DDvec.cgi?smart=101:Pfam_HIG_1_N(37|88)+	18105832,A0A3N7G0I2,A0A3N7G0I2_POPTR,HIG1 domain-containing protein,POPTR_015G073300,RING-H2 finger protein ATL48,XM_006374452.1,XP_006374514,XP_006374514.1,pop:18105832
A0A3N7HE13	3694.A0A3N7HE13	Poyun24241	——	BCAS3 domain-containing protein.	https://smart.embl.de/smart/DDvec.cgi?smart=989:WD40(183|218)+WD40(369|409)+WD40(427|470)+Pfam_BCAS3(518|755)+	7473312,A0A3N7HE13,A0A3N7HE13_POPTR,Autophagy-related protein 18h isoform X2,BCAS3 domain-containing protein,POPTR_013G028200,XM_002318998.2,XP_002319034,XP_002319034.2,pop:7473312
A9PFR4_POPTR	3694.A9PFR4	Poyun37073	——	HIG1 domain-containing protein.	https://smart.embl.de/smart/DDvec.cgi?smart=86:Pfam_HIG_1_N(22|73)+	18103774,A9PFR4,A9PFR4_POPTR,HIG1 domain-containing protein,POPTR_012G078000,XM_006376782.1,XM_006376783.1,XP_006376844.1,XP_006376845.1
