# Supplementary material for: Genome-wide identification and salt stress response analysis of the WD40 protein family in Populus yunnanensis
Source: BMC Genomics. 2026 Jan 23;27:207. doi: 10.1186/s12864-026-12560-x (PMC12911239; doi:10.1186/s12864-026-12560-x)
Supplement: Supplementary file 12 — Supplementary Material 12. [file 12864_2026_12560_MOESM12_ESM.xlsx]

## Sheet: Sheet1
Table S10. The transcription expression data of interaction proteins of P.yunnanensis WD40 under salt stress.
WD40 protein ID	CK	T1	T4	Interacting protein ID	CK	T1	T4	Description
PyWD40-19	16.46	19.3133	40.2667	Poyun16221	13.9667	17.77	28.8667	RNase H domain-containing protein.
				Poyun23022	2.51	3.08667	7.57	RNase H domain-containing protein.
				Poyun12826	3.2	10.62	3.13	BUB1 N-terminal domain-containing protein.
				Poyun28958	0.176667	1.33667	0.76	——
				Poyun12775	8.31	11.88	12.8867	BUB1 N-terminal domain-containing protein.
				Poyun22260	2.10333	3.03333	4.37	BUB1 N-terminal domain-containing protein.
				Poyun23352	4.01333	16.1367	2.84333	HORMA domain-containing protein.
				Poyun15816	1.59667	4.77667	0.593333	HORMA domain-containing protein.
PyWD40-32	26.2233	28.7067	54.02	Poyun32323	59.2	55.74	80.03	——
				Poyun31410	77.5833	70.0533	88.1933	Peptidase_M1 domain-containing protein.
				Poyun27365	29.93	37.6033	43.45	——
				Poyun29199	89.99	94.0967	115.333	——
				Poyun01702	9.19333	9.16333	19.1733	——
				Poyun00059	5.42333	6.14667	13.02	TAFII55_N domain-containing protein.
				Poyun00691	4.29667	5.42667	7.84333	TAFII28 domain-containing protein.
				Poyun33553	13.1933	14.7133	20.16	Transcription initiation factor TFIID subunit 10; TAFs are components of the transcription factor IID (TFIID) complex that is essential for mediating regulation of RNA polymerase transcription; Belongs to the TAF10 family.
PyWD40-59	32.02	36.12	56.9767	Poyun26856	19.5433	18.55	24.4833	——
				Poyun15770	43.8067	37.82	58.0667	WD_REPEATS_REGION domain-containing protein.
				Poyun11277	7.7	9.18667	21.9667	——
				Poyun37635	31.8167	30.9733	50.4267	——
				Poyun26947	9.76333	9.06	35.6033	——
PyWD40-76	30.4033	29.2033	100.8	Poyun06540	70.43	77.0567	92.8667	Vacuolar sorting receptor family protein.
				Poyun34951	138.943	164.737	230.923	Vacuolar-sorting receptor 1-like.
				Poyun38685	116.267	122.92	161.2	Vacuolar sorting receptor protein BP-80.
				Poyun19304	38.9067	48.5567	36.2933	Vacuolar-sorting receptor 6.
PyWD40-113	8.35667	12.65	26.1067	Poyun35772	13.78	16.57	18.6567	——
				Poyun25260	6.54333	9.41667	20.61	Sas10 domain-containing protein.
				Poyun39436	28.9167	35.36	49.28	CBF domain-containing protein.
				Poyun29670	48.3333	52.2667	79.7333	KRR1 small subunit processome component; Required for 40S ribosome biogenesis. Involved in nucleolar processing of pre-18S ribosomal RNA and ribosome assembly.
				Poyun19277	42.72	44.65	46.12	BP28CT domain-containing protein.
				Poyun10711	7.07333	8.91	12.76	——
				Poyun16660	7.38333	11.0233	17.0833	——
				Poyun13880	17.5633	22.4333	41.2	——
				Poyun26364	7.48333	8.19	15.9367	——
				Poyun30174	5.55667	9.22	10.1	——
PyWD40-156	26.64	36.72	60.3867	Poyun17118	4.89333	3.86333	7.77667	ATPase_AAA_core domain-containing protein.
				Poyun38256	56.3733	75.3733	77.7333	ATPase_AAA_core domain-containing protein.
				Poyun22230	12.19	9.92333	21.6433	ATPase_AAA_core domain-containing protein.
				Poyun05820	24.3367	51.9333	6.42	——
				Poyun02618	33.5667	34.9967	48.0867	ATPase_AAA_core domain-containing protein.
				Poyun32085	0.0866667	0.32	0.04	BED-type domain-containing protein.
				Poyun20110	0.286667	0.1	2.75333	——
PyWD40-158	20.8067	21.0867	52.5233	Poyun34440	4.32333	4.35333	17.3867	——
				Poyun31167	4.54	5.81667	11.1133	HIG1 domain-containing protein.
				Poyun37073	32.0267	27.5033	68.57	HIG1 domain-containing protein.
PyWD40-170	29.8167	35.93	70.0833	Poyun27122	10.5467	13.36	20.6233	Actin-related protein 2/3 complex subunit 5; Functions as component of the Arp2/3 complex which is involved in regulation of actin polymerization and together with an activating nucleation-promoting factor (NPF) mediates the formation of branched actin networks. Arp2/3 complex plays a critical role in the control of cell morphogenesis via the modulation of cell polarity development.
				Poyun23261	1.81667	4.04333	0.923333	——
				Poyun00688	9.85667	11.6733	18.1967	Arp2/3 complex 34 kDa subunit; Functions as actin-binding component of the Arp2/3 complex which is involved in regulation of actin polymerization and together with an activating nucleation-promoting factor (NPF) mediates the formation of branched actin networks.
				Poyun07004	8.25	8.99333	23.04	Arp2/3 complex 34 kDa subunit; Functions as actin-binding component of the Arp2/3 complex which is involved in regulation of actin polymerization and together with an activating nucleation-promoting factor (NPF) mediates the formation of branched actin networks.
				Poyun34605	9.51	10.4433	25.0433	Arp2/3 complex 34 kDa subunit; Functions as actin-binding component of the Arp2/3 complex which is involved in regulation of actin polymerization and together with an activating nucleation-promoting factor (NPF) mediates the formation of branched actin networks.
				Poyun03386	17.9133	21.7233	21.1233	Uncharacterized protein; Belongs to the actin family.
				Poyun11396	7.41667	7.22	13.7467	Actin-related protein 2/3 complex subunit 5; Functions as component of the Arp2/3 complex which is involved in regulation of actin polymerization and together with an activating nucleation-promoting factor (NPF) mediates the formation of branched actin networks. Arp2/3 complex plays a critical role in the control of cell morphogenesis via the modulation of cell polarity development.
				Poyun19326	10.2267	12.06	19.1533	Arp2/3 complex 34 kDa subunit; Functions as actin-binding component of the Arp2/3 complex which is involved in regulation of actin polymerization and together with an activating nucleation-promoting factor (NPF) mediates the formation of branched actin networks.
				Poyun15933	9.72667	15.0333	4.88667	Arp2/3 complex 34 kDa subunit; Functions as actin-binding component of the Arp2/3 complex which is involved in regulation of actin polymerization and together with an activating nucleation-promoting factor (NPF) mediates the formation of branched actin networks.
				Poyun32416	13.55	18.52	26.2667	Actin-related protein 2/3 complex subunit 4; Functions as actin-binding component of the Arp2/3 complex which is involved in regulation of actin polymerization and together with an activating nucleation-promoting factor (NPF) mediates the formation of branched actin networks. Seems to contact the mother actin filament; Belongs to the ARPC4 family.
PyWD40-181	9.76333	9.06	35.6033	Poyun26418	4.29667	5.70333	10.6333	——
				Poyun25311	38.53	65.46	18.1033	——
				Poyun01702	9.19333	9.16333	19.1733	——
				Poyun00691	4.29667	5.42667	7.84333	TAFII28 domain-containing protein.
				Poyun23352	4.01333	16.1367	2.84333	HORMA domain-containing protein.
				Poyun15816	1.59667	4.77667	0.593333	HORMA domain-containing protein.
				Poyun33553	13.1933	14.7133	20.16	Transcription initiation factor TFIID subunit 10; TAFs are components of the transcription factor IID (TFIID) complex that is essential for mediating regulation of RNA polymerase transcription; Belongs to the TAF10 family.
PyWD40-184	13.3967	13.73	26.2033	Poyun32019	8.72	12.46	14.71	——
				Poyun29301	0.513333	1.45333	0.51	——
				Poyun36440	16.2667	21.0933	15.0533	CPSF_A domain-containing protein.
				Poyun22020	21.6367	27.4167	22.4867	CPSF_A domain-containing protein.
				Poyun08628	29.32	29.58	34.2	CULLIN_2 domain-containing protein; Belongs to the cullin family.
				Poyun20778	50.4167	54.1167	69.5267	CULLIN_2 domain-containing protein; Belongs to the cullin family.
PyWD40-207	7	6.26333	25.7367	Poyun02148	26.2067	31.87	19.33	Ipi1_N domain-containing protein.
				Poyun07710	17.6833	25.0733	27.7933	Ribosome biogenesis protein BOP1 homolog; Required for maturation of ribosomal RNAs and formation of the large ribosomal subunit; Belongs to the WD repeat BOP1/ERB1 family.
				Poyun17872	15.93	19.1333	22.5733	Ribosome biogenesis protein BOP1 homolog; Required for maturation of ribosomal RNAs and formation of the large ribosomal subunit; Belongs to the WD repeat BOP1/ERB1 family.
				Poyun20653	10.7067	14.3567	12.0267	Ipi1_N domain-containing protein.
				Poyun10290	36.3633	45.7567	66.8667	CP-type G domain-containing protein.
				Poyun04123	77.17	94.0033	77.8267	Nuclear/nucleolar GTPase 2; GTPase involved in pre-60S ribosomal subunit maturation. Belongs to the TRAFAC class YlqF/YawG GTPase family. RsgA subfamily.
PyWD40-213	103.753	134.867	143.373	Poyun28193	82.4433	113.817	151.447	40S ribosomal protein S26; Belongs to the eukaryotic ribosomal protein eS26 family.
				Poyun05823	55.0933	71.29	109.543	Uncharacterized protein; Belongs to the universal ribosomal protein uL5 family.
				Poyun35552	65.6433	84.97	163.483	Uncharacterized protein; Belongs to the universal ribosomal protein uL5 family.
				Poyun24140	62.56	88.63	174.87	40S ribosomal protein S21; Belongs to the eukaryotic ribosomal protein eS21 family.
				Poyun24950	47.8833	63.74	63.2367	40S ribosomal protein S26; Belongs to the eukaryotic ribosomal protein eS26 family.
				Poyun17151	138.47	178.04	203.163	60S acidic ribosomal protein P0; Ribosomal protein P0 is the functional equivalent of E.coli protein L10.
				Poyun22199	55.9167	82.9367	73.7667	60S acidic ribosomal protein P0; Ribosomal protein P0 is the functional equivalent of E.coli protein L10.
PyWD40-217	12.1933	17.35	34.9767	Poyun18365	2.42333	4.41333	5.33333	WD_REPEATS_REGION domain-containing protein.
				Poyun10711	7.07333	8.91	12.76	——
				Poyun28545	12.22	18.8733	31.71	Ribonucloprotein; Common component of the spliceosome and rRNA processing machinery; Belongs to the eukaryotic ribosomal protein eL8 family.
				Poyun25187	19.0267	25.7867	37.76	Ribonucloprotein; Common component of the spliceosome and rRNA processing machinery; Belongs to the eukaryotic ribosomal protein eL8 family.
				Poyun32897	5.30333	8.62	11.4733	S4 RNA-binding domain-containing protein.
				Poyun26364	7.48333	8.19	15.9367	——
				Poyun30533	17.99	19.9267	28.6033	——
				Poyun06433	7.76	11.33	12.5733	WD_REPEATS_REGION domain-containing protein.
				Poyun29250	2.17333	2.71667	4.28	WD_REPEATS_REGION domain-containing protein.
PyWD40-224	17.2833	20.6833	38.6667	Poyun11277	7.7	9.18667	21.9667	——
				Poyun10283	32.02	36.12	56.9767	——
				Poyun05820	24.3367	51.9333	6.42	——
				Poyun00467	33.5233	38.3433	40.2767	——
				Poyun19533	84.1833	89.6833	98.4267	——
				Poyun20110	0.286667	0.1	2.75333	——
